# Supplementary material for: Cardiac risk stratification in cancer patients: A longitudinal patient–patient network analysis
Source: PLoS Med. 2021 Aug 2;18(8):e1003736. doi: 10.1371/journal.pmed.1003736 (PMC8366997; doi:10.1371/journal.pmed.1003736)
Supplement: S1 Table — (XLSX) [file pmed.1003736.s019.xlsx]

## Sheet: S1_Table
S1 Table. The full information of 112 clinical variables used in this study. (.xlsx)
Order	Lable	Fullname	Abbreviation	Derived Variable	Categories	Feature type1	Feature type2
1	Age	Age		No	General demographics	Numerical
2	BMI	Body Mass Index	BMI	No	General demographics	Numerical
3	Sex	Sex		No	General demographics	Categorical
4	White	White		No	General demographics	Categorical
5	Black	Black		No	General demographics	Categorical
6	American Indian/Alaska Native	American Indian/Alaska Native		No	General demographics	Categorical
7	Asian	Asian		No	General demographics	Categorical
8	Native Hawaiian/Pacific Islander	Native Hawaiian/Pacific Islander		No	General demographics	Categorical
9	FamilyHx	Family History		No	General demographics	Categorical
10	Smoking	Smoking		No	General demographics	Categorical
11	Alcohol user	Alcohol User		No	General demographics	Categorical
12	Diabetes	Diabetes		No	General demographics	Categorical
13	HTN	Hypertension	HTN	No	General demographics	Categorical
14	Hyperlipidemia	Hyperlipidemia		No	General demographics	Categorical
15	Peripheral edema	Peripheral edema		No	General demographics	Categorical
16	Orthopnea	Orthopnea		No	General demographics	Categorical
17	Chest_Pain	Chest Pain		No	General demographics	Categorical
18	Shortness of breath	Shortness of breath		No	General demographics	Categorical
19	Fatigue	Fatigue		No	General demographics	Categorical
20	HR_Slope	Heart Rate	HR	Yes	General demographics	Numerical	Longitudinal
21	HR_Min	Heart Rate	HR	Yes	General demographics	Numerical	Longitudinal
22	HR_Max	Heart Rate	HR	Yes	General demographics	Numerical	Longitudinal
23	HR_Max-down	Heart Rate	HR	Yes	General demographics	Numerical	Longitudinal
24	HR_Max-up	Heart Rate	HR	Yes	General demographics	Numerical	Longitudinal
25	DBP_Slope	Diastolic Blood Pressure	DBP	Yes	General demographics	Numerical	Longitudinal
26	DBP_Min	Diastolic Blood Pressure	DBP	Yes	General demographics	Numerical	Longitudinal
27	DBP_Max	Diastolic Blood Pressure	DBP	Yes	General demographics	Numerical	Longitudinal
28	DBP_Max-down	Diastolic Blood Pressure	DBP	Yes	General demographics	Numerical	Longitudinal
29	DBP_Max-up	Diastolic Blood Pressure	DBP	Yes	General demographics	Numerical	Longitudinal
30	SBP_Slope	Systolic Blood Pressure	SBP	Yes	General demographics	Numerical	Longitudinal
31	SBP_Min	Systolic Blood Pressure	SBP	Yes	General demographics	Numerical	Longitudinal
32	SBP_Max	Systolic Blood Pressure	SBP	Yes	General demographics	Numerical	Longitudinal
33	SBP_Max-down	Systolic Blood Pressure	SBP	Yes	General demographics	Numerical	Longitudinal
34	SBP_Max-up	Systolic Blood Pressure	SBP	Yes	General demographics	Numerical	Longitudinal
35	BSA_Slope	Body Surface Area	BSA	Yes	General demographics	Numerical	Longitudinal
36	BSA_Min	Body Surface Area	BSA	Yes	General demographics	Numerical	Longitudinal
37	BSA_Max	Body Surface Area	BSA	Yes	General demographics	Numerical	Longitudinal
38	BSA_Max-down	Body Surface Area	BSA	Yes	General demographics	Numerical	Longitudinal
39	BSA_Max-up	Body Surface Area	BSA	Yes	General demographics	Numerical	Longitudinal
40	DBP_Min-level	Diastolic Blood Pressure	DBP	Yes	General demographics	Numerical	Longitudinal
41	DBP_Max-level	Diastolic Blood Pressure	DBP	Yes	General demographics	Numerical	Longitudinal
42	SBP_Min-level	Systolic Blood Pressure	SBP	Yes	General demographics	Numerical	Longitudinal
43	SBP_Max-level	Systolic Blood Pressure	SBP	Yes	General demographics	Numerical	Longitudinal
44	eGFR	Estimated Glomerular Filtration Rate	eGFR	No	Lab testing	Numerical
45	HbA1c	HbA1c		No	Lab testing	Numerical
46	HDL	High Density Lipoproteins	HDL	No	Lab testing	Numerical
47	RBC	Red Blood Cell Count	RBC	No	Lab testing	Numerical
48	Hematocrit	Hematocrit		No	Lab testing	Numerical
49	MCHC	Mean Corpuscular Hemoglobin Concentration	MCHC	No	Lab testing	Numerical
50	MCV	Mean Corpuscular Volume	MCV	No	Lab testing	Numerical
51	MCH	Mean Corpuscular Hemoglobin	MCH	No	Lab testing	Numerical
52	Glucose	Glucose		No	Lab testing	Numerical
53	Calcium	Calcium		No	Lab testing	Numerical
54	Total protein	Total Protein		No	Lab testing	Numerical
55	Sodium	Sodium		No	Lab testing	Numerical
56	Potassium	Potassium		No	Lab testing	Numerical
57	Chloride	Chloride		No	Lab testing	Numerical
58	Carbon dioxide	Carbon Dioxide		No	Lab testing	Numerical
59	WBC	White Blood Cell Count	WBC	No	Lab testing	Numerical
60	PLT	Platelets		No	Lab testing	Numerical
61	Creatinine	Creatinine		No	Lab testing	Numerical
62	ALT	Alanine Aminotransferase	ALT	No	Lab testing	Numerical
63	AST	Aspartate Aminotransferase	AST	No	Lab testing	Numerical
64	Albumin	Albumin		No	Lab testing	Numerical
65	ALP	Alkaline Phosphatase	ALP	No	Lab testing	Numerical
66	Bilirubin	Bilirubin		No	Lab testing	Numerical
67	LDH	Actate Dehydrogenase	LDH	No	Lab testing	Numerical
68	Cholesterol	Total Cholesterol		No	Cardiac	Numerical
69	LDL	Low Density Lipoproteins	LDL	No	Cardiac	Numerical
70	Triglyc	Triglycerides	Triglyc	No	Cardiac	Numerical
71	Troponin T	Troponin T		No	Cardiac	Numerical
72	Creatine kinase	Creatine kinase		No	Cardiac	Numerical
73	NT-proBNP	NT-proB-type-Natriuretic-Peptide	NTProBNP	No	Cardiac	Numerical
74	CKMB	Creatine Kinase–Myocardial Band	CKMB	No	Cardiac	Numerical
75	LVEF_Slope	Left Ventricular Ejection Fraction	LVEF	Yes	Echo	Numerical	Longitudinal
76	LVEF_Min	Left Ventricular Ejection Fraction	LVEF	Yes	Echo	Numerical	Longitudinal
77	LVEF_Max	Left Ventricular Ejection Fraction	LVEF	Yes	Echo	Numerical	Longitudinal
78	LVEF_Max-down	Left Ventricular Ejection Fraction	LVEF	Yes	Echo	Numerical	Longitudinal
79	LVEF_Max-up	Left Ventricular Ejection Fraction	LVEF	Yes	Echo	Numerical	Longitudinal
80	GLS_Slope	Global Longitudinal Strain	GLS	Yes	Echo	Numerical	Longitudinal
81	GLS_Min	Global Longitudinal Strain	GLS	Yes	Echo	Numerical	Longitudinal
82	GLS_Max	Global Longitudinal Strain	GLS	Yes	Echo	Numerical	Longitudinal
83	GLS_Max-down	Global Longitudinal Strain	GLS	Yes	Echo	Numerical	Longitudinal
84	GLS_Max-up	Global Longitudinal Strain	GLS	Yes	Echo	Numerical	Longitudinal
85	EDV_Slope	End-Diastolic Volume	EDV	Yes	Echo	Numerical	Longitudinal
86	EDV_Min	End-Diastolic Volume	EDV	Yes	Echo	Numerical	Longitudinal
87	EDV_Max	End-Diastolic Volume	EDV	Yes	Echo	Numerical	Longitudinal
88	EDV_Max-down	End-Diastolic Volume	EDV	Yes	Echo	Numerical	Longitudinal
89	EDV_Max-up	End-Diastolic Volume	EDV	Yes	Echo	Numerical	Longitudinal
90	ESV_Slope	End-Systolic Volume	ESV	Yes	Echo	Numerical	Longitudinal
91	ESV_Min	End-Systolic Volume	ESV	Yes	Echo	Numerical	Longitudinal
92	ESV_Max	End-Systolic Volume	ESV	Yes	Echo	Numerical	Longitudinal
93	ESV_Max-down	End-Systolic Volume	ESV	Yes	Echo	Numerical	Longitudinal
94	ESV_Max-up	End-Systolic Volume	ESV	Yes	Echo	Numerical	Longitudinal
95	LVEDVi_Slope	Left Ventricular End Diastolic Volume Index	LVEDVi	Yes	Echo	Numerical	Longitudinal
96	LVEDVi_Min	Left Ventricular End Diastolic Volume Index	LVEDVi	Yes	Echo	Numerical	Longitudinal
97	LVEDVi_Max	Left Ventricular End Diastolic Volume Index	LVEDVi	Yes	Echo	Numerical	Longitudinal
98	LVEDVi_Max-down	Left Ventricular End Diastolic Volume Index	LVEDVi	Yes	Echo	Numerical	Longitudinal
99	LVEDVi_Max-up	Left Ventricular End Diastolic Volume Index	LVEDVi	Yes	Echo	Numerical	Longitudinal
100	LVESVi_Slope	Left Ventricular End Systolic Volume Index	LVESVi	Yes	Echo	Numerical	Longitudinal
101	LVESVi_Min	Left Ventricular End Systolic Volume Index	LVESVi	Yes	Echo	Numerical	Longitudinal
102	LVESVi_Max	Left Ventricular End Systolic Volume Index	LVESVi	Yes	Echo	Numerical	Longitudinal
103	LVESVi_Max-down	Left Ventricular End Systolic Volume Index	LVESVi	Yes	Echo	Numerical	Longitudinal
104	LVESVi_Max-up	Left Ventricular End Systolic Volume Index	LVESVi	Yes	Echo	Numerical	Longitudinal
105	LVEF_Min-level	Left Ventricular Ejection Fraction	LVEF	Yes	Echo	Numerical	Longitudinal
106	LVEF_Max-level	Left Ventricular Ejection Fraction	LVEF	Yes	Echo	Numerical	Longitudinal
107	GLS_Min-level	Global Longitudinal Strain	GLS	Yes	Echo	Numerical	Longitudinal
108	GLS_Max-level	Global Longitudinal Strain	GLS	Yes	Echo	Numerical	Longitudinal
109	LVEDVi_Min-level	Left Ventricular End Diastolic Volume Index	LVEDVi	Yes	Echo	Numerical	Longitudinal
110	LVEDVi_Max-level	Left Ventricular End Diastolic Volume Index	LVEDVi	Yes	Echo	Numerical	Longitudinal
111	LVESVi_Min-level	Left Ventricular End Systolic Volume Index	LVESVi	Yes	Echo	Numerical	Longitudinal
112	LVESVi_Max-level	Left Ventricular End Systolic Volume Index	LVESVi	Yes	Echo	Numerical	Longitudinal
