# Supplementary material for: Cardiac risk stratification in cancer patients: A longitudinal patient–patient network analysis
Source: PLoS Med. 2021 Aug 2;18(8):e1003736. doi: 10.1371/journal.pmed.1003736 (PMC8366997; doi:10.1371/journal.pmed.1003736)
Supplement: S2 Table — (XLSX) [file pmed.1003736.s020.xlsx]

## Sheet: S2 Table
S2 Table. Summary of survival and cardiovascular outcome validations across different K number.
p value (Log-rank test) of survival across different K number.											p value (Log-rank test) of Cumulative Hazard of denovo CVD across different K number.
k=3											k=3
	0	1										0	1
1	2e-16	-									1	2e-16	-
2	5.7e-15	2e-16									2	2e-16	0.0068
k=4											k=4
	0	1	2									0	1	2
1	2e-16	-	-								1	2e-16	-	-
2	2e-16	8.1e-14	-								2	5.8e-13	3.6e-06	-
3	2e-16	2.4e-05	2e-16								3	2e-16	0.014	0.02
k=5											k=5
	0	1	2	3								0	1	2	3
1	2e-16	-	-	-							1	5.6e-12	-	-	-
2	2e-16	0.7	-	-							2	0.0067	0.0002	-	-
3	6.3e-16	2e-16	2e-16	-							3	4.8e-05	2e-16	1.4e-10	-
4	4.6e-10	2e-16	2e-16	0.032							4	1.4e-06	2e-16	2.1e-12	0.5666
k=6											k=6
	0	1	2	3	4							0	1	2	3	4
1	1.4e-15	-	-	-	-						1	0.00106	-	-	-	-
2	1.8e-13	0.37	-	-	-						2	0.00011	0.68465	-	-	-
3	2e-16	2e-16	2e-16	-	-						3	3.8e-14	2e-16	2e-16	-	-
4	2e-16	2e-16	2e-16	0.67	-						4	1.3e-09	2e-16	2e-16	0.02329	-
5	2e-16	2e-16	2e-16	0.37	0.55						5	0.0087	2.5e-08	1.4e-09	4.3e-07	0.0012
k=7											k=7
	0	1	2	3	4	5						0	1	2	3	4	5
1	2e-16	-	-	-	-	-					1	2e-16	-	-	-	-	-
2	9.7e-14	2e-16	-	-	-	-					2	0.0002	4.8e-09	-	-	-	-
3	2.3e-14	0.83	2e-16	-	-	-					3	4.6e-07	0.02922	0.01381	-	-	-
4	2e-16	0.72	2e-16	0.7	-	-					4	1.2e-07	0.00039	0.03841	0.42035	-	-
5	4e-05	2e-16	0.06	2e-16	2e-16	-					5	0.00057	2e-16	8.2e-13	9.9e-16	2e-16	-
6	2e-16	0.72	2e-16	0.87	0.55	2e-16					6	2e-16	0.03136	1.3e-12	9.5e-05	3.2e-07	2e-16
k=8											k=8
	0	1	2	3	4	5	6					0	1	2	3	4	5	6
1	2e-16	-	-	-	-	-	-				1	2e-16	-	-	-	-	-	-
2	5.1e-12	0.20877	-	-	-	-	-				2	6.9e-07	0.05997	-	-	-	-	-
3	2e-16	0.05795	0.7791	-	-	-	-				3	1.4e-06	0.0006	0.30061	-	-	-	-
4	7.3e-05	2e-16	2e-16	2e-16	-	-	-				4	0.0002	2.9e-06	0.0491	0.23593	-	-	-
5	2e-16	2e-16	2e-16	2e-16	1.9e-08	-	-				5	0.00088	1.9e-07	0.01055	0.09827	0.57184	-	-
6	8.5e-13	0.04502	0.66789	0.77759	2e-16	2e-16	-				6	2e-16	0.03513	0.0002	4.8e-07	9.6e-10	6.9e-11	-
7	2.6e-06	2.6e-06	2.6e-06	2.6e-06	0.20877	0.00099	2e-16				7	9e-05	2e-16	2e-16	2e-16	3.4e-15	1.3e-13	2e-16
k=9											k=9
	0	1	2	3	4	5	6	7
1	2e-16	-	-	-	-	-	-	-				0	1	2	3	4	5	6	7
2	2e-16	0.00061	-	-	-	-	-	-			1	2e-16	-	-	-	-	-	-	-
3	0.00292	2e-16	2.8e-13	-	-	-	-	-			2	2e-16	0.00501	-	-	-	-	-	-
4	0.19224	2e-16	2e-16	0.03714	-	-	-	-			3	0.01971	2.4e-12	2e-16	-	-	-	-	-
5	2e-16	0.035	0.30416	1.4e-14	2e-16	-	-	-			4	1.8e-14	0.00358	1.1e-08	4e-06	-	-	-	-
6	2e-16	2.7e-10	0.01167	5.4e-08	2e-16	0.00065	-	-			5	2e-16	0.48686	0.00057	8.5e-09	0.05322	-	-	-
7	2e-16	0.11032	0.04751	2e-16	2e-16	0.46219	1.3e-06	-			6	9.9e-12	0.00042	3.2e-10	0.00012	0.44742	0.00979	-	-
8	0.00054	2e-16	2e-16	3e-11	6.4e-09	2e-16	2e-16	2e-16			7	2e-16	0.08215	0.22301	2e-16	1.5e-06	0.01971	3.5e-08	-
											8	3.3e-12	0.00035	2.1e-10	6.3e-05	0.42049	0.00566	0.97773	1.4e-08
k=10											k=10
	0	1	2	3	4	5	6	7	8			0	1	2	3	4	5	6	7	8
1	1.4e-12	-	-	-	-	-	-	-	-		1	2.4e-15	-	-	-	-	-	-	-	-
2	2e-16	1.7e-05	-	-	-	-	-	-	-		2	2e-16	1.3e-05	-	-	-	-	-	-	-
3	2e-16	0.00182	0.18999	-	-	-	-	-	-		3	1.3e-05	0.00016	2.4e-15	-	-	-	-	-	-
4	0.01241	2e-16	2e-16	2e-16	-	-	-	-	-		4	0.1956	1.6e-13	2e-16	0.0008	-	-	-	-	-
5	2.3e-14	0.25774	0.00502	0.1039	2e-16	-	-	-	-		5	2e-16	0.00038	0.46961	7.6e-13	2e-16	-	-	-	-
6	0.35376	2.8e-14	2e-16	2e-16	0.18999	5.8e-16	-	-	-		6	0.00071	1.3e-05	2e-16	0.38809	0.02597	1.3e-13	-	-	-
7	2e-16	2e-16	0.00029	1e-08	2e-16	6e-12	2e-16	-	-		7	1.6e-08	0.00755	2.8e-12	0.17384	8.7e-07	2.7e-10	0.02299	-	-
8	0.00596	2e-16	2e-16	2e-16	0.72797	2e-16	0.11272	2e-16	-		8	0.00217	2.1e-07	2e-16	0.18977	0.04976	2e-16	0.71753	0.00755	-
9	0.71937	2.9e-13	2e-16	2e-16	0.04053	9.1e-15	0.54234	2e-16	0.02434		9	0.00749	7.3e-07	2e-16	0.14416	0.12305	9.4e-16	0.54183	0.00749	0.7756
