# Supplementary material for: Cardiac risk stratification in cancer patients: A longitudinal patient–patient network analysis
Source: PLoS Med. 2021 Aug 2;18(8):e1003736. doi: 10.1371/journal.pmed.1003736 (PMC8366997; doi:10.1371/journal.pmed.1003736)
Supplement: S3 Table — (XLSX) [file pmed.1003736.s021.xlsx]

## Sheet: S3 Table
S3 Table. Baseline characters and clinical outcomes of orange (C1) subgroup
Baseline characteristics of orange subgroup (C1, n = 625)
Age (year)
Median (IQR)	61 (52 - 70)
Sex
Female	390	0.62
Male	235	0.38
BMI (kg/m2)
Median (IQR)	27 (24-32)
≥30	225	0.36
<25	213	0.34
25-29.9	187	0.3
Tobacco	311	0.5
Family history	206	0.33
Comorbidities
Hypertension	379	0.61
Hyperlipidemia	264	0.42
Diabetes	171	0.27
Malignancy
Hematologic cancer	224	0.36
Solid tumor Cancer	401	0.64
Clinical endpoints
Mortality (all cause)	291	0.47
Mortality (In hospital)	113	0.18
Cardiac events	316	0.51
pre-exist	138	0.22
de novo	178	0.28
