# Supplementary material for: Cardiac risk stratification in cancer patients: A longitudinal patient–patient network analysis
Source: PLoS Med. 2021 Aug 2;18(8):e1003736. doi: 10.1371/journal.pmed.1003736 (PMC8366997; doi:10.1371/journal.pmed.1003736)
Supplement: S4 Table — (XLSX) [file pmed.1003736.s022.xlsx]

## Sheet: S4 Table
S4 Table. Baseline characters and clinical outcomes of green (C3) subgroup.
Baseline characteristics of green subgroup (C3, n = 949)
Age (year)
Median (IQR)	63 (53-70)
Sex
Female	223	0.23
Male	726	0.77
BMI (kg/m2)
Median (IQR)	29 (25-33)
≥30	394	0.42
<25	244	0.26
25-29.9	311	0.33
Tobacco	511	0.54
Family history	332	0.35
Comorbidities
Hypertension	597	0.63
Hyperlipidemia	423	0.45
Diabetes	250	0.26
Malignancy
Hematologic cancer	475	0.5
Solid tumor Cancer	474	0.5
Clinical endpoints
Mortality (all cause)	343	0.36
Mortality (In hospital)	62	0.07
Cardiac events	437	0.46
pre-exist	211	0.22
de novo	226	0.24
