# Supplementary material for: Cardiac risk stratification in cancer patients: A longitudinal patient–patient network analysis
Source: PLoS Med. 2021 Aug 2;18(8):e1003736. doi: 10.1371/journal.pmed.1003736 (PMC8366997; doi:10.1371/journal.pmed.1003736)
Supplement: S5 Table — (XLSX) [file pmed.1003736.s023.xlsx]

## Sheet: S5 Table
S5 Table. Baseline characters and clinical outcomes of blue (C2) subgroup
Baseline characteristics of blue subgroup (C2, n = 1808)
Age (year)
Median (IQR)	63 (54 - 71)
Sex
Female	1494	0.83
Male	314	0.17
BMI (kg/m2)
Median (IQR)	27 (23-31)
≥30	591	0.33
<25	706	0.39
25-29.9	511	0.28
Tobacco	943	0.52
Family history	728	0.4
Comorbidities
Hypertension	907	0.5
Hyperlipidemia	873	0.48
Diabetes	250	0.14
Malignancy
Hematologic cancer	439	0.24
Solid tumor Cancer	1369	0.76
Clinical endpoints
Mortality (all cause)	385	0.21
Mortality (In hospital)	39	0.02
Cardiac events	435	0.24
pre-exist	210	0.12
de novo	225	0.12
