# Supplementary material for: Cardiac risk stratification in cancer patients: A longitudinal patient–patient network analysis
Source: PLoS Med. 2021 Aug 2;18(8):e1003736. doi: 10.1371/journal.pmed.1003736 (PMC8366997; doi:10.1371/journal.pmed.1003736)
Supplement: S6 Table — (XLSX) [file pmed.1003736.s024.xlsx]

## Sheet: S6 Table
S6 Table. Baseline characters and clinical outcomes of purple (C4) subgroup.
Baseline characteristics of purple subgroup (C4, n = 1250)
Age (year)
Median (IQR)	63 (54-70)
Sex
Female	632	0.51
Male	618	0.49
BMI (kg/m2)
Median (IQR)	27 (23-32)
≥30	400	0.32
<25	482	0.39
25-29.9	368	0.29
Tobacco	652	0.52
Family history	388	0.31
Comorbidities
Hypertension	739	0.59
Hyperlipidemia	450	0.36
Diabetes	368	0.29
Malignancy
Hematologic cancer	684	0.55
Solid tumor Cancer	566	0.45
Clinical endpoints
Mortality (all cause)	780	0.62
Mortality (In hospital)	272	0.22
Cardiac events	482	0.39
pre-exist	225	0.18
de novo	257	0.21
