# Supplementary material for: Cardiac risk stratification in cancer patients: A longitudinal patient–patient network analysis
Source: PLoS Med. 2021 Aug 2;18(8):e1003736. doi: 10.1371/journal.pmed.1003736 (PMC8366997; doi:10.1371/journal.pmed.1003736)
Supplement: S7 Table — (XLSX) [file pmed.1003736.s025.xlsx]

## Sheet: S7 Table
S7 Table The incidence of 5 de novo cardiovascular outcomes from cancer therapy initiation across 20 years.
	HF %	AF %	CAD %	Stroke %	MI %	Total CTRCD events %
1-year	2.05	2.12	0.89	0.67	0.39	6.11
5-years	4.34	4.17	2.33	1.64	1.01	13.49
10-years	5.4	5.35	3.28	2.05	1.25	17.34
20-years	5.94	5.92	3.56	2.35	1.36	19.13
