# Supplementary material for: Cardiac risk stratification in cancer patients: A longitudinal patient–patient network analysis
Source: PLoS Med. 2021 Aug 2;18(8):e1003736. doi: 10.1371/journal.pmed.1003736 (PMC8366997; doi:10.1371/journal.pmed.1003736)
Supplement: S8 Table — (XLSX) [file pmed.1003736.s026.xlsx]

## Sheet: S8 Table
S8 Table. Statistic analysis of clinical variable across four subgroups.
Clinical Variable Name	Cluster A	Cluster B	KS p-value	ANOVA
BMI	C1	C2	0.0246	<0.001
	C1	C3	<0.001
	C1	C4	0.0631
	C2	C3	<0.001
	C2	C4	0.585
	C3	C4	<0.001
BSA	C1	C2	<0.001	<0.001
	C1	C3	<0.001
	C1	C4	<0.001
	C2	C3	<0.001
	C2	C4	<0.001
	C3	C4	<0.001
Creatinine	C1	C2	<0.001	<0.001
	C1	C3	<0.001
	C1	C4	<0.001
	C2	C3	<0.001
	C2	C4	<0.001
	C3	C4	<0.001
EDV	C1	C2	<0.001	<0.001
	C1	C3	<0.001
	C1	C4	<0.001
	C2	C3	<0.001
	C2	C4	<0.001
	C3	C4	<0.001
ESV	C1	C2	<0.001	<0.001
	C1	C3	<0.001
	C1	C4	<0.001
	C2	C3	<0.001
	C2	C4	<0.001
	C3	C4	<0.001
LVEF	C1	C2	<0.001	<0.001
	C1	C3	<0.001
	C1	C4	<0.001
	C2	C3	<0.001
	C2	C4	<0.001
	C3	C4	<0.001
NT-proBNP	C1	C2	<0.001	<0.001
	C1	C3	0.072
	C1	C4	0.018
	C2	C3	<0.001
	C2	C4	<0.001
	C3	C4	<0.001
Potassium	C1	C2	0.0626	0.00706
	C1	C3	0.339
	C1	C4	0.051
	C2	C3	0.0732
	C2	C4	<0.001
	C3	C4	<0.001
Sodium	C1	C2	0.00272	<0.001
	C1	C3	1
	C1	C4	<0.001
	C2	C3	<0.001
	C2	C4	<0.001
	C3	C4	<0.001
Troponin T	C1	C2	<0.001	<0.001
	C1	C3	<0.001
	C1	C4	0.011
	C2	C3	<0.001
	C2	C4	<0.001
	C3	C4	0.27
The Kolmogorov–Smirnov (KS) test was used to assessing paired continuous variable comparisons and one-way ANOVA was used to compare the difference of clinical variable among 4 subgroups. All statistical analyses with the significance level set at p < 0.05 were used.
