# Supplementary material for: Cardiac risk stratification in cancer patients: A longitudinal patient–patient network analysis
Source: PLoS Med. 2021 Aug 2;18(8):e1003736. doi: 10.1371/journal.pmed.1003736 (PMC8366997; doi:10.1371/journal.pmed.1003736)
Supplement: S9 Table — (XLSX) [file pmed.1003736.s027.xlsx]

## Sheet: S9 Table
S9 Table Summary of clinically actionable variables.
Variables	Subgroup	Network parameter		Clinical values
		Degree	Centrality	Mean	SD	95%CI-lower	95%CI-upper	p value (One way ANOVA)
Age	C1	5	0.0197487	59.5681	0.566198	58.4562	60.68	<0.001
Age	C2	13	0.123448	62.0324	0.315078	61.4145	62.6504
Age	C3	8	0.0866573	60.188	0.468951	59.2677	61.1083
Age	C4	5	0.0139889	61.2447	0.385519	60.4884	62.0011
BMI	C1	2	0	28.4758	0.275487	27.9348	29.0168	<0.001
BMI	C2	9	0.0100937	27.7584	0.177905	27.4095	28.1073
BMI	C3	4	0.00213547	29.9003	0.246877	29.4158	30.3848
BMI	C4	2	0	28.1864	0.252404	27.6913	28.6816
BSA	C1	9	0.0659233	1.91434	0.00763356	1.89937	1.9293	<0.001
BSA	C2	16	0.194922	1.84032	0.00554731	1.82944	1.85119
BSA	C3	9	0.114533	2.11402	0.00632633	2.10161	2.12642
BSA	C4	10	0.132717	1.93919	0.00597826	1.92747	1.95091
Creatinine	C1	15	0.132938	1.07587	0.0316079	1.01381	1.13792	<0.001
Creatinine	C2	5	0.0539401	0.838384	0.0060536	0.826513	0.850255
Creatinine	C3	5	0.0763836	1.1382	0.0253916	1.08839	1.18802
Creatinine	C4	6	0.0576812	1.20328	0.0260788	1.15212	1.25444
Potassium	C1	3	0.00121675	4.14939	0.0204237	4.10928	4.18949	0.007
Potassium	C2	5	0.00803247	4.13032	0.0104618	4.10981	4.15084
Potassium	C3	2	0	4.19422	0.0170603	4.16074	4.2277
Potassium	C4	16	0.187819	4.12042	0.0180195	4.08507	4.15577
Sodium	C1	3	0.0768431	138.955	0.143015	138.674	139.236	<0.001
Sodium	C2	5	0.0123157	139.567	0.10067	139.37	139.765
Sodium	C3	8	0.0806387	138.863	0.116039	138.635	139.091
Sodium	C4	17	0.163499	138.153	0.128575	137.901	138.405
EDV	C1	13	0.0742764	97.468	0.510419	96.4673	98.4687	<0.001
EDV	C2	10	0.0058177	77.7562	0.28897	77.1897	78.3227
EDV	C3	13	0.0698054	133.185	0.806133	131.605	134.766
EDV	C4	4	0	93.391	0.485234	92.4395	94.3425
ESV	C1	11	0.0410609	42.7112	0.341171	42.0423	43.3801	<0.001
ESV	C2	10	0.0058177	29.8328	0.135894	29.5664	30.0992
ESV	C3	12	0.0459542	63.5009	0.728984	62.0713	64.9305
ESV	C4	5	0.00574456	37.0522	0.246447	36.5689	37.5355
LVEF	C1	9	0.0174574	56.0347	0.162957	55.7152	56.3541	<0.001
LVEF	C2	8	0.000320513	61.1993	0.0729481	61.0563	61.3423
LVEF	C3	12	0.051292	52.9792	0.201596	52.5839	53.3744
LVEF	C4	11	0.167789	59.4318	0.125472	59.1858	59.6778
NT-proBNP	C1	13	0.0636543	4613.27	484.306	3661.5	5565.05	<0.001
NT-proBNP	C2	0	0	800.632	149.451	507.023	1094.24
NT-proBNP	C3	13	0.112695	3147.31	348.663	2462.31	3832.3
NT-proBNP	C4	2	0	5331.17	544.437	4261.77	6400.56
Troponin T	C1	10	0.106405	0.1528	0.0255571	0.102598	0.203003	<0.001
Troponin T	C2	1	0	0.0329541	0.00781556	0.0176134	0.0482948
Troponin T	C3	5	0.0487805	0.0763245	0.0147066	0.0474457	0.105203
Troponin T	C4	6	0.0935199	0.0801183	0.00908538	0.0622913	0.0979453
