# Supplementary material for: Cardiac risk stratification in cancer patients: A longitudinal patient–patient network analysis
Source: PLoS Med. 2021 Aug 2;18(8):e1003736. doi: 10.1371/journal.pmed.1003736 (PMC8366997; doi:10.1371/journal.pmed.1003736)
Supplement: S10 Table — (XLSX) [file pmed.1003736.s028.xlsx]

## Sheet: S10_Table
S10 Table. The correlation matrix for 112 clinical variables. (.xlsx)
	Age	BMI	Sex	White	Black	American Indian/Alaska Native	Asian	Native Hawaiian/Pacific Islander	FamilyHx	Smoking	Alcohol user	Diabetes	HTN	Hyperlipidemia	Peripheral edema	Orthopnea	Chest_Pain	Shortness of breath	Fatigue	HR_Slope	HR_Min	HR_Max	HR_Max-down	HR_Max-up	DBP_Slope	DBP_Min	DBP_Max	DBP_Max-down	DBP_Max-up	SBP_Slope	SBP_Min	SBP_Max	SBP_Max-down	SBP_Max-up	BSA_Slope	BSA_Min	BSA_Max	BSA_Max-down	BSA_Max-up	DBP_Min-level	DBP_Max-level	SBP_Min-level	SBP_Max-level	eGFR	HbA1c	HDL	RBC	Hematocrit	MCHC
Age	1	-0.0198025	0.0492743	0.0336798	-0.0273232	-0.00365426	-0.0118881	-0.00887384	0.105484	0.0728353	-0.0178507	0.131344	0.333658	0.318178	0.119126	0.0312622	0.0272617	0.108301	0.078366	0.0104871	0.289955	0.252354	0.0524442	-0.0409095	-0.0231417	-0.0135393	-0.0104272	0.0163617	-0.0365013	-0.024144	0.190907	0.273147	-0.00216531	-0.00808908	-0.0201065	-0.00612639	-0.0188945	0.0218561	-0.0199609	-0.00535243	-0.0122604	0.187519	0.258769	-0.0485518	0.0477363	0.0159962	0.0333295	0.106169	-0.120347
BMI	-0.0198025	1	-0.0460581	-0.0294152	0.0500335	0.0102794	-0.0505118	-0.00681557	0.0505732	-0.0279553	-0.0169355	0.161977	0.148124	0.0752961	0.0623391	0.0224201	0.0109166	0.0378214	-0.0426084	0.0307519	0.0508822	0.0414762	0.0178122	0.0256709	0.0236659	0.0265648	0.0761749	-0.0382284	-0.0231473	0.00120364	0.10018	0.125561	-0.0376471	-0.0206214	0.0284007	0.575406	0.564035	0.0193473	0.0164228	0.0321451	0.0785109	0.0719005	0.115014	-0.0401821	0.0935049	-0.115995	0.0645898	0.039412	-0.0314134
Sex	0.0492743	-0.0460581	1	0.0728246	-0.0672071	0.00540708	-0.0234499	-0.0172944	-0.0603104	0.169781	-0.0378592	0.0962974	0.0812163	0.00330729	0.0508886	-0.00873122	-0.0633542	0.0174762	-0.0127054	-0.00110492	-0.0213676	0.0355175	0.0139639	0.0280485	-0.0162893	-0.0105401	-0.0119649	0.00948435	-0.013304	-0.0163763	-0.00472402	0.0180132	-0.010976	-0.0219933	-0.0439012	0.424622	0.433367	-0.0301642	-0.0637039	-0.000349736	-0.020223	0.000121768	0.0356497	-0.0190783	0.0379889	-0.29543	-0.0383617	-0.0587897	0.157873
White	0.0336798	-0.0294152	0.0728246	1	-0.939306	-0.0778074	-0.284885	-0.0550233	0.0454015	-0.0268043	0.0503045	-0.086331	-0.103342	-0.0243542	-0.0353772	-0.0471345	-0.104104	-0.0692683	-0.0211993	-0.0067443	0.02081	-0.0264915	0.0268389	-0.0237198	-0.000782819	-0.00343242	-0.050665	0.01957	-0.0175161	-0.00724509	-0.00715588	-0.0562303	0.0243216	-0.0117301	-0.0136708	0.0135373	0.00795883	0.00245857	-0.0223948	-0.0136365	-0.0427532	-0.0235244	-0.0415423	0.0412242	-0.0622798	-0.0515687	-0.0474693	0.0458683	0.109343
Black	-0.0273232	0.0500335	-0.0672071	-0.939306	1	-0.0107965	-0.039415	-0.00761514	-0.0311303	0.0477084	-0.0449263	0.0811798	0.116603	0.0229126	0.0402423	0.0328683	0.10729	0.0787948	0.0266095	0.00837082	-0.0145004	0.0329752	-0.0199087	0.0158547	0.00343161	0.0155001	0.0618808	-0.00753179	0.0172765	0.0078224	0.0215546	0.0639232	-0.0137333	0.00920178	0.0121623	0.0233889	0.0314926	-0.00729334	0.0154189	0.0186293	0.0529943	0.0345253	0.0472187	-0.0556728	0.0622542	0.0541333	0.0491429	-0.0398759	-0.0891627
American Indian/Alaska Native	-0.00365426	0.0102794	0.00540708	-0.0778074	-0.0107965	1	-0.00327322	-0.000629176	-0.00669691	-0.00449821	0.00796603	0.0197386	-0.00388793	0.00375968	-0.0145131	-0.00222267	-0.00855277	-0.0217509	-0.0148083	8.51e-05	0.0250693	0.0292779	-0.0338487	0.00938923	-0.00797184	-0.0282709	-0.0154423	-0.019707	-0.0295505	-0.00514096	-0.00124654	-0.0139425	-0.0100618	-0.0237347	0.00135524	-0.0184553	-0.0246145	0.00492105	-0.00246574	-0.00887374	-0.0146051	0.00988006	-0.00349886	-0.00879267	0.00661895	-0.00988343	-0.0292609	-0.0401799	0.000873665
Asian	-0.0118881	-0.0505118	-0.0234499	-0.284885	-0.039415	-0.00327322	1	-0.00230956	-0.046486	-0.0587299	-0.0234342	0.0205144	-0.0204216	0.0120505	-0.00227107	0.0499336	0.0127921	-0.00767892	-0.00271505	-0.00380542	-0.0148989	-0.0104517	-0.0120783	0.0230024	-0.00551893	-0.0119256	-0.00823607	-0.0266285	0.00595011	0.000706857	-0.026461	-0.000317497	-0.024616	0.00962522	0.00559639	-0.0880715	-0.0922265	0.0129772	0.0232106	-0.00850495	-0.0177667	-0.0277024	-0.00531695	0.0430746	0.0209757	0.00854329	0.0271022	0.00499865	-0.0148992
Native Hawaiian/Pacific Islander	-0.00887384	-0.00681557	-0.0172944	-0.0550233	-0.00761514	-0.000629176	-0.00230956	1	0.00615588	0.0197373	0.000695804	0.0138466	-0.00275673	-0.01825	-0.0102848	-0.00151962	-0.0167561	-0.0154056	-0.0209087	-0.000141395	-0.0161816	-0.0167323	-0.0168543	0.00891508	4.17e-05	-0.0130395	0.00854374	-0.0352419	0.0305273	7.58e-05	-0.00426432	0.0194166	-0.0408717	0.0336127	0.00163517	-0.017758	-0.0209639	-0.00444936	0.00767364	-0.0062586	-0.00318336	-0.0141375	-0.00677031	0.0149999	0.0165665	0.00752184	-0.0138925	-0.0143307	0.00632011
FamilyHx	0.105484	0.0505732	-0.0603104	0.0454015	-0.0311303	-0.00669691	-0.046486	0.00615588	1	0.0105495	0.0251889	0.0627242	0.0544778	0.140369	0.0411239	-0.00135307	0.0747659	0.0630717	0.0604041	0.0100288	0.0144788	-0.0127304	0.0159272	-0.0403446	-0.00774046	0.00849449	0.0311011	0.0479771	0.0162623	-0.00285228	0.0479823	0.0643207	0.0381371	0.0144867	-0.0192699	0.0211384	0.0176809	-0.00893763	-0.0112704	0.00680164	0.0296009	0.0364957	0.0542691	0.00705278	0.0119895	0.0193575	0.0778205	0.0946226	-0.0450821
Smoking	0.0728353	-0.0279553	0.169781	-0.0268043	0.0477084	-0.00449821	-0.0587299	0.0197373	0.0105495	1	0.0288047	0.0497086	0.0656368	0.0402695	0.0327056	0.00804615	0.013813	0.0653623	0.0171093	-0.0015052	0.04723	0.00140367	0.0215335	-0.0205548	-0.0195561	-0.00660492	-0.0266924	-0.00242663	-0.022596	-0.0141204	0.0150307	0.0168018	-0.0174163	-0.0183076	-0.0138692	0.0677952	0.0597456	-0.000495387	-0.0250225	0.0107663	-0.0189573	0.031297	0.017878	0.00459279	0.0554086	-0.109909	0.0274209	0.0402078	0.0309179
Alcohol user	-0.0178507	-0.0169355	-0.0378592	0.0503045	-0.0449263	0.00796603	-0.0234342	0.000695804	0.0251889	0.0288047	1	-0.117044	-0.0498757	0.0426265	-0.0430307	-0.00650742	0.000597199	-0.0200985	-0.0194046	-0.00631042	-0.0449703	-0.0706543	0.00467935	-0.0415262	-0.00543088	0.0669478	0.0450142	-0.0160158	-0.025646	-0.0128835	0.0107827	-0.0209851	-0.000176086	-0.0248028	0.00903835	0.00894555	-0.0139723	0.0357733	0.0440567	0.0374776	0.044794	-0.0184222	-0.0168455	0.0587565	-0.0548689	0.151439	0.117537	0.152876	0.0250502
Diabetes	0.131344	0.161977	0.0962974	-0.086331	0.0811798	0.0197386	0.0205144	0.0138466	0.0627242	0.0497086	-0.117044	1	0.262058	0.193416	0.107631	0.0282884	0.059277	0.0904276	0.106738	-0.00790584	0.0651738	0.0872599	-0.0350607	0.0236683	-0.0220064	-0.0655679	0.00689972	-0.0337509	0.0217922	-0.0209876	0.0199544	0.117874	-0.0632117	0.0252879	-0.00956245	0.177219	0.197868	-0.0284536	-0.00929467	-0.0168714	0.00298735	0.0281777	0.127002	-0.0627393	0.473655	-0.147878	-0.0464602	-0.084123	-0.0282265
HTN	0.333658	0.148124	0.0812163	-0.103342	0.116603	-0.00388793	-0.0204216	-0.00275673	0.0544778	0.0656368	-0.0498757	0.262058	1	0.320253	0.141293	0.0122894	0.120513	0.147295	0.14804	0.0147458	0.062458	0.147506	0.00288046	0.0458236	-0.0215654	0.0442294	0.192001	-0.0325379	0.0225241	-0.021059	0.145356	0.324809	-0.050786	0.0317736	-0.0285799	0.139958	0.177838	-0.0170918	0.00879906	0.0516772	0.205069	0.152243	0.320637	-0.0923807	0.103711	-0.0571042	-0.00227944	-0.00934202	-0.0582567
Hyperlipidemia	0.318178	0.0752961	0.00330729	-0.0243542	0.0229126	0.00375968	0.0120505	-0.01825	0.140369	0.0402695	0.0426265	0.193416	0.320253	1	0.120371	0.02492	0.189662	0.154183	0.203427	0.0125505	0.0498968	0.0675321	0.0168952	-0.0114284	-0.016996	-0.00735614	0.0377504	0.00343504	-0.00701105	-0.0169203	0.0660024	0.136729	-0.00844996	-0.00111901	-0.0107734	0.0558646	0.0635072	-0.00176685	-0.00787784	0.00102258	0.0475549	0.0489017	0.132674	0.0273784	0.0576838	-0.00127531	0.134376	0.160061	-0.0624189
Peripheral edema	0.119126	0.0623391	0.0508886	-0.0353772	0.0402423	-0.0145131	-0.00227107	-0.0102848	0.0411239	0.0327056	-0.0430307	0.107631	0.141293	0.120371	1	0.026672	0.123247	0.17865	0.176373	-0.00533227	0.016365	0.0921769	-0.0315204	0.0378495	-0.00556379	-0.0850453	0.0112765	-0.0371091	0.0302516	0.00202976	-0.0394173	0.059844	-0.0381619	0.0133751	0.00225981	0.076325	0.117665	-0.0353394	0.0195025	-0.0325666	0.0376923	-0.0324941	0.0618744	-0.0473538	0.0355839	-0.0270263	-0.0762824	-0.0546345	-0.0875166
Orthopnea	0.0312622	0.0224201	-0.00873122	-0.0471345	0.0328683	-0.00222267	0.0499336	-0.00151962	-0.00135307	0.00804615	-0.00650742	0.0282884	0.0122894	0.02492	0.026672	1	0.0243615	0.0373639	0.0454726	-0.000547329	0.0101952	0.0342674	-0.0166876	0.0177529	-0.00294822	-0.0281627	-0.00384699	-0.0197816	0.0108825	-0.000182413	-0.0308581	0.00567329	-0.0113617	0.0137565	-0.00518405	0.00168822	0.014768	-0.0134067	-0.0112032	-0.00312567	0.00407551	-0.0166649	0.00411197	-0.0207511	0.00204264	0.0086787	0.00526838	0.0159068	-0.0209796
Chest_Pain	0.0272617	0.0109166	-0.0633542	-0.104104	0.10729	-0.00855277	0.0127921	-0.0167561	0.0747659	0.013813	0.000597199	0.059277	0.120513	0.189662	0.123247	0.0243615	1	0.250698	0.246017	0.000447149	-0.0220082	0.0107938	-0.0164414	0.00521574	0.0311874	0.00130735	0.0445397	0.02448	0.0415722	0.0253901	-0.0334828	0.00993082	0.00309599	0.016883	0.00270712	-0.0229519	-0.00113368	-0.0476236	-0.00398944	-0.0098179	0.0430836	-0.0159037	0.014672	0.0465984	-0.013386	0.050804	0.082055	0.087525	-0.0609926
Shortness of breath	0.108301	0.0378214	0.0174762	-0.0692683	0.0787948	-0.0217509	-0.00767892	-0.0154056	0.0630717	0.0653623	-0.0200985	0.0904276	0.147295	0.154183	0.17865	0.0373639	0.250698	1	0.2332	0.000747021	0.0207008	0.130356	-0.0458809	0.0321901	-0.0091025	-0.0942955	0.0355107	-0.0690756	0.0269306	-0.0201173	-0.0924743	0.0488144	-0.0815275	0.00489153	0.0252616	0.0292124	0.0665832	-0.0174298	0.028038	-0.0506399	0.0402688	-0.0682954	0.0472352	-0.0191218	-0.00360825	-0.0111807	0.00416322	0.00564496	-0.132602
Fatigue	0.078366	-0.0426084	-0.0127054	-0.0211993	0.0266095	-0.0148083	-0.00271505	-0.0209087	0.0604041	0.0171093	-0.0194046	0.106738	0.14804	0.203427	0.176373	0.0454726	0.246017	0.2332	1	-0.00582125	0.0349778	0.0783578	-0.0474667	0.00547906	-0.00877646	-0.0501599	0.0197881	-0.026289	0.0289039	-0.00782494	-0.0677215	0.00484096	-0.0350828	0.0218257	-0.0122447	-0.029069	0.00987409	-0.0376974	0.0124386	-0.0222198	0.0295372	-0.0457081	0.011625	0.0308885	0.000804615	-0.000256319	-0.0135999	-0.00708974	-0.0655935
HR_Slope	0.0104871	0.0307519	-0.00110492	-0.0067443	0.00837082	8.51e-05	-0.00380542	-0.000141395	0.0100288	-0.0015052	-0.00631042	-0.00790584	0.0147458	0.0125505	-0.00533227	-0.000547329	0.000447149	0.000747021	-0.00582125	1	-0.00868715	0.0259544	0.193792	0.211954	-0.0157949	-0.0172233	-0.00036056	-0.0259751	-0.0131817	0.0813479	0.00593882	0.00944564	-0.0140877	-0.00697979	0.108954	0.0107245	0.0104843	0.00717563	0.0135619	-0.0131798	-0.00466323	0.00367073	0.000254555	0.00954831	-0.00227993	0.0108051	-0.0197892	-0.0140855	0.0325971
HR_Min	0.289955	0.0508822	-0.0213676	0.02081	-0.0145004	0.0250693	-0.0148989	-0.0161816	0.0144788	0.04723	-0.0449703	0.0651738	0.062458	0.0498968	0.016365	0.0101952	-0.0220082	0.0207008	0.0349778	-0.00868715	1	0.470876	0.106905	-0.121034	0.00416379	0.126894	-0.10872	0.0636415	-0.110234	0.0143214	0.136312	-0.0540208	0.0617409	-0.0949176	0.0053711	0.0300509	-0.0427787	0.0749302	-0.0780554	0.094805	-0.0946157	0.131007	-0.0511235	-0.0342885	0.0749725	-0.0386593	-0.0871366	-0.0907994	-0.0575619
HR_Max	0.252354	0.0414762	0.0355175	-0.0264915	0.0329752	0.0292779	-0.0104517	-0.0167323	-0.0127304	0.00140367	-0.0706543	0.0872599	0.147506	0.0675321	0.0921769	0.0342674	0.0107938	0.130356	0.0783578	0.0259544	0.470876	1	-0.161863	0.340469	-0.0260539	-0.188961	0.130547	-0.18173	0.158896	-0.0108451	-0.196076	0.122873	-0.193352	0.136359	0.0125906	4.21e-05	0.0708607	-0.103186	0.0708768	-0.0835055	0.113409	-0.141761	0.147854	-0.0612309	0.0460015	-0.0594851	-0.210379	-0.220899	-0.0497884
HR_Max-down	0.0524442	0.0178122	0.0139639	0.0268389	-0.0199087	-0.0338487	-0.0120783	-0.0168543	0.0159272	0.0215335	0.00467935	-0.0350607	0.00288046	0.0168952	-0.0315204	-0.0166876	-0.0164414	-0.0458809	-0.0474667	0.193792	0.106905	-0.161863	1	0.0732542	0.00948846	0.150002	-0.110972	0.321842	-0.306352	0.0128169	0.168876	-0.0793474	0.286428	-0.312722	0.0197125	0.041684	-0.0327427	0.23013	-0.15692	0.0554792	-0.0976362	0.119165	-0.0827682	-0.00126653	-0.0256729	0.0345203	0.0405702	0.0484642	0.0388677
HR_Max-up	-0.0409095	0.0256709	0.0280485	-0.0237198	0.0158547	0.00938923	0.0230024	0.00891508	-0.0403446	-0.0205548	-0.0415262	0.0236683	0.0458236	-0.0114284	0.0378495	0.0177529	0.00521574	0.0321901	0.00547906	0.211954	-0.121034	0.340469	0.0732542	1	-0.0454335	-0.203119	0.107919	-0.320572	0.301731	-0.0263807	-0.209087	0.0731864	-0.342607	0.262355	0.0024465	-0.0243165	0.0481239	-0.184828	0.161723	-0.0903044	0.102042	-0.145217	0.0877154	-0.036049	0.000584487	-0.0302917	-0.120904	-0.140584	0.0187836
DBP_Slope	-0.0231417	0.0236659	-0.0162893	-0.000782819	0.00343161	-0.00797184	-0.00551893	4.17e-05	-0.00774046	-0.0195561	-0.00543088	-0.0220064	-0.0215654	-0.016996	-0.00556379	-0.00294822	0.0311874	-0.0091025	-0.00877646	-0.0157949	0.00416379	-0.0260539	0.00948846	-0.0454335	1	0.0148339	-0.0121072	0.208438	0.201547	0.671044	0.0259015	-0.000377991	0.137584	0.127717	-0.0281236	0.0165117	0.0111119	-0.0163658	-0.015387	-0.0012912	-0.010701	0.0366799	-0.0123011	-0.00252966	-0.0128023	0.00092498	-0.00415928	-0.00626159	0.00745701
DBP_Min	-0.0135393	0.0265648	-0.0105401	-0.00343242	0.0155001	-0.0282709	-0.0119256	-0.0130395	0.00849449	-0.00660492	0.0669478	-0.0655679	0.0442294	-0.00735614	-0.0850453	-0.0281627	0.00130735	-0.0942955	-0.0501599	-0.0172233	0.126894	-0.188961	0.150002	-0.203119	0.0148339	1	0.382391	0.237579	-0.171251	0.0233844	0.622395	0.152697	0.228554	-0.144206	-0.0176808	0.115241	0.0227936	0.0945889	-0.089411	0.601414	0.2911	0.519091	0.157282	0.0529281	0.00115717	0.0704831	0.240157	0.249021	0.0812776
DBP_Max	-0.0104272	0.0761749	-0.0119649	-0.050665	0.0618808	-0.0154423	-0.00823607	0.00854374	0.0311011	-0.0266924	0.0450142	0.00689972	0.192001	0.0377504	0.0112765	-0.00384699	0.0445397	0.0355107	0.0197881	-0.00036056	-0.10872	0.130547	-0.110972	0.107919	-0.0121072	0.382391	1	-0.167426	0.173164	0.00367903	0.185526	0.557331	-0.12504	0.16262	-0.00803495	0.0765187	0.139594	-0.0809542	0.0662695	0.293696	0.849704	0.156901	0.530126	0.048249	0.00308761	0.0449527	0.152563	0.15714	0.0571716
DBP_Max-down	0.0163617	-0.0382284	0.00948435	0.01957	-0.00753179	-0.019707	-0.0266285	-0.0352419	0.0479771	-0.00242663	-0.0160158	-0.0337509	-0.0325379	0.00343504	-0.0371091	-0.0197816	0.02448	-0.0690756	-0.026289	-0.0259751	0.0636415	-0.18173	0.321842	-0.320572	0.208438	0.237579	-0.167426	1	0.111322	0.143934	0.230532	-0.115181	0.698353	-0.0604364	0.00956279	0.0193296	-0.0563778	0.163466	-0.198138	0.0830854	-0.16219	0.162266	-0.11211	0.0321725	-0.0249282	0.0193686	0.0657596	0.0734759	0.0294972
DBP_Max-up	-0.0365013	-0.0231473	-0.013304	-0.0175161	0.0172765	-0.0295505	0.00595011	0.0305273	0.0162623	-0.022596	-0.025646	0.0217922	0.0225241	-0.00701105	0.0302516	0.0108825	0.0415722	0.0269306	0.0289039	-0.0131817	-0.110234	0.158896	-0.306352	0.301731	0.201547	-0.171251	0.173164	0.111322	1	0.141386	-0.163125	0.122965	-0.0590263	0.684254	-6.03e-05	-0.0550475	0.025254	-0.224609	0.164423	-0.0735224	0.160309	-0.123167	0.114696	0.0219821	-0.00472749	-0.0144631	-0.0551548	-0.0732742	0.00285607
SBP_Slope	-0.024144	0.00120364	-0.0163763	-0.00724509	0.0078224	-0.00514096	0.000706857	7.58e-05	-0.00285228	-0.0141204	-0.0128835	-0.0209876	-0.021059	-0.0169203	0.00202976	-0.000182413	0.0253901	-0.0201173	-0.00782494	0.0813479	0.0143214	-0.0108451	0.0128169	-0.0263807	0.671044	0.0233844	0.00367903	0.143934	0.141386	1	0.0451381	0.0261025	0.211491	0.206734	0.0319077	-0.00534686	-0.00723849	-0.013515	-0.010831	0.0012757	-0.00258269	0.0541068	0.00619676	0.0153063	-0.00818364	0.0162758	0.00108879	0.00295431	0.00406129
SBP_Min	0.190907	0.10018	-0.00472402	-0.00715588	0.0215546	-0.00124654	-0.026461	-0.00426432	0.0479823	0.0150307	0.0107827	0.0199544	0.145356	0.0660024	-0.0394173	-0.0308581	-0.0334828	-0.0924743	-0.0677215	0.00593882	0.136312	-0.196076	0.168876	-0.209087	0.0259015	0.622395	0.185526	0.230532	-0.163125	0.0451381	1	0.443544	0.25875	-0.137356	-0.0178216	0.147145	0.0563364	0.105644	-0.0905567	0.385095	0.137665	0.857893	0.405252	0.0191187	0.0487283	0.0397737	0.184284	0.184743	0.0267547
SBP_Max	0.273147	0.125561	0.0180132	-0.0562303	0.0639232	-0.0139425	-0.000317497	0.0194166	0.0643207	0.0168018	-0.0209851	0.117874	0.324809	0.136729	0.059844	0.00567329	0.00993082	0.0488144	0.00484096	0.00944564	-0.0540208	0.122873	-0.0793474	0.0731864	-0.000377991	0.152697	0.557331	-0.115181	0.122965	0.0261025	0.443544	1	-0.15855	0.169836	-0.0205645	0.103815	0.162816	-0.0675673	0.0482025	0.122759	0.470729	0.412474	0.874445	-0.024415	0.0787199	0.0119649	0.079577	0.0795567	-0.0124912
SBP_Max-down	-0.00216531	-0.0376471	-0.010976	0.0243216	-0.0137333	-0.0100618	-0.024616	-0.0408717	0.0381371	-0.0174163	-0.000176086	-0.0632117	-0.050786	-0.00844996	-0.0381619	-0.0113617	0.00309599	-0.0815275	-0.0350828	-0.0140877	0.0617409	-0.193352	0.286428	-0.342607	0.137584	0.228554	-0.12504	0.698353	-0.0590263	0.211491	0.25875	-0.15855	1	0.118174	0.018105	0.0134773	-0.0617245	0.179096	-0.167411	0.083024	-0.111826	0.17275	-0.139897	0.0508188	-0.0381818	0.0397947	0.0647564	0.0816073	0.0328515
SBP_Max-up	-0.00808908	-0.0206214	-0.0219933	-0.0117301	0.00920178	-0.0237347	0.00962522	0.0336127	0.0144867	-0.0183076	-0.0248028	0.0252879	0.0317736	-0.00111901	0.0133751	0.0137565	0.016883	0.00489153	0.0218257	-0.00697979	-0.0949176	0.136359	-0.312722	0.262355	0.127717	-0.144206	0.16262	-0.0604364	0.684254	0.206734	-0.137356	0.169836	0.118174	1	-0.00245496	-0.0533226	0.0201572	-0.191333	0.160371	-0.0603704	0.145642	-0.103934	0.148441	0.00635294	0.0154032	0.000971338	-0.0610857	-0.0654558	-0.00419116
BSA_Slope	-0.0201065	0.0284007	-0.0439012	-0.0136708	0.0121623	0.00135524	0.00559639	0.00163517	-0.0192699	-0.0138692	0.00903835	-0.00956245	-0.0285799	-0.0107734	0.00225981	-0.00518405	0.00270712	0.0252616	-0.0122447	0.108954	0.0053711	0.0125906	0.0197125	0.0024465	-0.0281236	-0.0176808	-0.00803495	0.00956279	-6.03e-05	0.0319077	-0.0178216	-0.0205645	0.018105	-0.00245496	1	-0.0101808	-0.0329948	0.25586	0.239431	-0.00140275	0.0161491	-0.0146765	-0.0238089	0.0183011	-0.0252147	0.0141187	0.0143684	0.0126916	0.00445791
BSA_Min	-0.00612639	0.575406	0.424622	0.0135373	0.0233889	-0.0184553	-0.0880715	-0.017758	0.0211384	0.0677952	0.00894555	0.177219	0.139958	0.0558646	0.076325	0.00168822	-0.0229519	0.0292124	-0.029069	0.0107245	0.0300509	4.21e-05	0.041684	-0.0243165	0.0165117	0.115241	0.0765187	0.0193296	-0.0550475	-0.00534686	0.147145	0.103815	0.0134773	-0.0533226	-0.0101808	1	0.912392	0.0353848	-0.0820812	0.0754231	0.0607034	0.1097	0.105042	-0.029596	0.107671	-0.224648	0.0792703	0.0563005	0.0626722
BSA_Max	-0.0188945	0.564035	0.433367	0.00795883	0.0314926	-0.0246145	-0.0922265	-0.0209639	0.0176809	0.0597456	-0.0139723	0.197868	0.177838	0.0635072	0.117665	0.014768	-0.00113368	0.0665832	0.00987409	0.0104843	-0.0427787	0.0708607	-0.0327427	0.0481239	0.0111119	0.0227936	0.139594	-0.0563778	0.025254	-0.00723849	0.0563364	0.162816	-0.0617245	0.0201572	-0.0329948	0.912392	1	-0.0644081	0.0556519	0.0225646	0.11849	0.0416152	0.171889	-0.0354352	0.111216	-0.232489	0.0257702	0.0030415	0.0645057
BSA_Max-down	0.0218561	0.0193473	-0.0301642	0.00245857	-0.00729334	0.00492105	0.0129772	-0.00444936	-0.00893763	-0.000495387	0.0357733	-0.0284536	-0.0170918	-0.00176685	-0.0353394	-0.0134067	-0.0476236	-0.0174298	-0.0376974	0.00717563	0.0749302	-0.103186	0.23013	-0.184828	-0.0163658	0.0945889	-0.0809542	0.163466	-0.224609	-0.013515	0.105644	-0.0675673	0.179096	-0.191333	0.25586	0.0353848	-0.0644081	1	0.169154	0.0429178	-0.077737	0.0848892	-0.0684707	0.0257135	-0.0385107	0.0072166	0.0937886	0.0931591	-0.0243011
BSA_Max-up	-0.0199609	0.0164228	-0.0637039	-0.0223948	0.0154189	-0.00246574	0.0232106	0.00767364	-0.0112704	-0.0250225	0.0440567	-0.00929467	0.00879906	-0.00787784	0.0195025	-0.0112032	-0.00398944	0.028038	0.0124386	0.0135619	-0.0780554	0.0708768	-0.15692	0.161723	-0.015387	-0.089411	0.0662695	-0.198138	0.164423	-0.010831	-0.0905567	0.0482025	-0.167411	0.160371	0.239431	-0.0820812	0.0556519	0.169154	1	-0.0278205	0.0766363	-0.0603116	0.0571356	-0.00786332	-0.00904387	0.0292992	-0.0129453	-0.0102052	-0.029154
DBP_Min-level	-0.00535243	0.0321451	-0.000349736	-0.0136365	0.0186293	-0.00887374	-0.00850495	-0.0062586	0.00680164	0.0107663	0.0374776	-0.0168714	0.0516772	0.00102258	-0.0325666	-0.00312567	-0.0098179	-0.0506399	-0.0222198	-0.0131798	0.094805	-0.0835055	0.0554792	-0.0903044	-0.0012912	0.601414	0.293696	0.0830854	-0.0735224	0.0012757	0.385095	0.122759	0.083024	-0.0603704	-0.00140275	0.0754231	0.0225646	0.0429178	-0.0278205	1	0.344987	0.416367	0.143693	0.00608587	0.0042833	0.0159616	0.120231	0.117295	0.00315203
DBP_Max-level	-0.0122604	0.0785109	-0.020223	-0.0427532	0.0529943	-0.0146051	-0.0177667	-0.00318336	0.0296009	-0.0189573	0.044794	0.00298735	0.205069	0.0475549	0.0376923	0.00407551	0.0430836	0.0402688	0.0295372	-0.00466323	-0.0946157	0.113409	-0.0976362	0.102042	-0.010701	0.2911	0.849704	-0.16219	0.160309	-0.00258269	0.137665	0.470729	-0.111826	0.145642	0.0161491	0.0607034	0.11849	-0.077737	0.0766363	0.344987	1	0.138803	0.486558	0.0240188	-0.0167944	0.0318897	0.122406	0.126464	0.0120811
SBP_Min-level	0.187519	0.0719005	0.000121768	-0.0235244	0.0345253	0.00988006	-0.0277024	-0.0141375	0.0364957	0.031297	-0.0184222	0.0281777	0.152243	0.0489017	-0.0324941	-0.0166649	-0.0159037	-0.0682954	-0.0457081	0.00367073	0.131007	-0.141761	0.119165	-0.145217	0.0366799	0.519091	0.156901	0.162266	-0.123167	0.0541068	0.857893	0.412474	0.17275	-0.103934	-0.0146765	0.1097	0.0416152	0.0848892	-0.0603116	0.416367	0.138803	1	0.438822	0.00861975	0.0499152	0.0134952	0.131775	0.126727	-0.0270867
SBP_Max-level	0.258769	0.115014	0.0356497	-0.0415423	0.0472187	-0.00349886	-0.00531695	-0.00677031	0.0542691	0.017878	-0.0168455	0.127002	0.320637	0.132674	0.0618744	0.00411197	0.014672	0.0472352	0.011625	0.000254555	-0.0511235	0.147854	-0.0827682	0.0877154	-0.0123011	0.157282	0.530126	-0.11211	0.114696	0.00619676	0.405252	0.874445	-0.139897	0.148441	-0.0238089	0.105042	0.171889	-0.0684707	0.0571356	0.143693	0.486558	0.438822	1	-0.024411	0.0700565	0.000533236	0.0647877	0.0647314	-0.0355332
eGFR	-0.0485518	-0.0401821	-0.0190783	0.0412242	-0.0556728	-0.00879267	0.0430746	0.0149999	0.00705278	0.00459279	0.0587565	-0.0627393	-0.0923807	0.0273784	-0.0473538	-0.0207511	0.0465984	-0.0191218	0.0308885	0.00954831	-0.0342885	-0.0612309	-0.00126653	-0.036049	-0.00252966	0.0529281	0.048249	0.0321725	0.0219821	0.0153063	0.0191187	-0.024415	0.0508188	0.00635294	0.0183011	-0.029596	-0.0354352	0.0257135	-0.00786332	0.00608587	0.0240188	0.00861975	-0.024411	1	-0.0555091	0.0373456	0.143469	0.162529	0.0571057
HbA1c	0.0477363	0.0935049	0.0379889	-0.0622798	0.0622542	0.00661895	0.0209757	0.0165665	0.0119895	0.0554086	-0.0548689	0.473655	0.103711	0.0576838	0.0355839	0.00204264	-0.013386	-0.00360825	0.000804615	-0.00227993	0.0749725	0.0460015	-0.0256729	0.000584487	-0.0128023	0.00115717	0.00308761	-0.0249282	-0.00472749	-0.00818364	0.0487283	0.0787199	-0.0381818	0.0154032	-0.0252147	0.107671	0.111216	-0.0385107	-0.00904387	0.0042833	-0.0167944	0.0499152	0.0700565	-0.0555091	1	-0.109067	0.0105509	-0.0357945	0.0182588
HDL	0.0159962	-0.115995	-0.29543	-0.0515687	0.0541333	-0.00988343	0.00854329	0.00752184	0.0193575	-0.109909	0.151439	-0.147878	-0.0571042	-0.00127531	-0.0270263	0.0086787	0.050804	-0.0111807	-0.000256319	0.0108051	-0.0386593	-0.0594851	0.0345203	-0.0302917	0.00092498	0.0704831	0.0449527	0.0193686	-0.0144631	0.0162758	0.0397737	0.0119649	0.0397947	0.000971338	0.0141187	-0.224648	-0.232489	0.0072166	0.0292992	0.0159616	0.0318897	0.0134952	0.000533236	0.0373456	-0.109067	1	0.0778325	0.138566	0.0112247
RBC	0.0333295	0.0645898	-0.0383617	-0.0474693	0.0491429	-0.0292609	0.0271022	-0.0138925	0.0778205	0.0274209	0.117537	-0.0464602	-0.00227944	0.134376	-0.0762824	0.00526838	0.082055	0.00416322	-0.0135999	-0.0197892	-0.0871366	-0.210379	0.0405702	-0.120904	-0.00415928	0.240157	0.152563	0.0657596	-0.0551548	0.00108879	0.184284	0.079577	0.0647564	-0.0610857	0.0143684	0.0792703	0.0257702	0.0937886	-0.0129453	0.120231	0.122406	0.131775	0.0647877	0.143469	0.0105509	0.0778325	1	0.891143	-0.124466
Hematocrit	0.106169	0.039412	-0.0587897	0.0458683	-0.0398759	-0.0401799	0.00499865	-0.0143307	0.0946226	0.0402078	0.152876	-0.084123	-0.00934202	0.160061	-0.0546345	0.0159068	0.087525	0.00564496	-0.00708974	-0.0140855	-0.0907994	-0.220899	0.0484642	-0.140584	-0.00626159	0.249021	0.15714	0.0734759	-0.0732742	0.00295431	0.184743	0.0795567	0.0816073	-0.0654558	0.0126916	0.0563005	0.0030415	0.0931591	-0.0102052	0.117295	0.126464	0.126727	0.0647314	0.162529	-0.0357945	0.138566	0.891143	1	-0.0370967
MCHC	-0.120347	-0.0314134	0.157873	0.109343	-0.0891627	0.000873665	-0.0148992	0.00632011	-0.0450821	0.0309179	0.0250502	-0.0282265	-0.0582567	-0.0624189	-0.0875166	-0.0209796	-0.0609926	-0.132602	-0.0655935	0.0325971	-0.0575619	-0.0497884	0.0388677	0.0187836	0.00745701	0.0812776	0.0571716	0.0294972	0.00285607	0.00406129	0.0267547	-0.0124912	0.0328515	-0.00419116	0.00445791	0.0626722	0.0645057	-0.0243011	-0.029154	0.00315203	0.0120811	-0.0270867	-0.0355332	0.0571057	0.0182588	0.0112247	-0.124466	-0.0370967	1
MCV	0.172164	-0.0468907	-0.0218134	0.201178	-0.181169	-0.0210744	-0.049859	-0.000345845	0.0392089	0.0320268	0.0504635	-0.0528512	0.00960837	0.0505704	0.0660385	0.0300081	0.0130003	0.0280797	0.0267614	0.0111421	0.0150214	0.0290444	0.00653213	-0.0259269	-0.00997061	-0.0038051	0.0230876	0.00318872	-0.02808	-6.36e-05	-0.00613496	0.0316422	0.0168335	0.000105534	-0.00445544	-0.0296038	-0.0186837	-0.0138919	0.00967498	-0.0211796	0.000639793	-0.0280241	0.0140614	0.0220109	-0.0621263	0.118935	-0.303667	0.128489	0.256927
MCH	0.08206	-0.0671714	0.0478797	0.21626	-0.198797	-0.0174875	-0.0500687	0.00252208	0.0125591	0.0385067	0.0515619	-0.0606574	-0.0226278	0.0131246	0.015766	0.0162319	-0.0179269	-0.0367853	-0.00902276	0.0233607	-0.0297454	-0.0120264	0.0244196	-0.0146239	-0.00544468	0.0139235	0.0250302	0.0156268	-0.0235404	0.00173351	-0.0129407	0.00136743	0.030707	-0.00257178	-0.00203749	-0.0196379	-0.00917016	-0.0223284	-0.00725386	-0.0176049	0.00463145	-0.0376333	-0.00764828	0.0376855	-0.0722276	0.0970755	-0.335926	0.0699411	0.569516
Glucose	0.100873	0.164405	0.165259	-0.0120908	0.00782004	0.0208916	0.0145827	0.0110124	0.00785906	0.0731133	-0.142643	0.645238	0.200937	0.0728733	0.0896969	-0.00323315	-0.0101285	0.034997	0.044154	0.0062971	0.128889	0.162376	-0.0405971	0.0507383	-0.0187137	-0.0881595	-0.00721571	-0.048509	0.0285006	-0.00487089	0.0234403	0.129266	-0.0597152	0.0497666	-0.00103604	0.197996	0.215168	-0.0261534	-0.00643352	-0.0280483	-0.0124059	0.0369037	0.126012	-0.0854028	0.53993	-0.209482	-0.173103	-0.230295	0.0430237
Calcium	0.0569514	0.0209468	-0.242185	-0.042236	0.0505613	-0.0388065	0.0284574	0.00413096	0.066178	-0.0631904	0.126147	-0.035862	0.0249604	0.151946	-0.0598848	0.00431398	0.0764669	-0.0201917	0.00851761	-0.0355099	-0.0555441	-0.179764	0.032779	-0.151135	-0.000440842	0.198408	0.102747	0.0737304	-0.0570686	0.0092372	0.178442	0.0678517	0.0783776	-0.0558837	-0.02134	-0.0446151	-0.0790176	0.0553212	-0.0102725	0.0904033	0.0584516	0.104757	0.0440881	0.111848	0.0209998	0.206395	0.451399	0.510325	0.0543612
Total protein	-0.0263293	0.0292728	-0.181033	-0.187086	0.182269	0.00121122	0.059899	0.0035098	0.063892	-0.00744299	0.108457	-0.0676323	-0.0101754	0.0761845	-0.096102	0.0122557	0.0962818	0.00782225	-0.0378256	-0.022828	-0.0858282	-0.203694	0.0344372	-0.131436	-0.0212179	0.190853	0.10809	0.0736872	-0.0553108	-0.0269171	0.192866	0.0817837	0.0738461	-0.0569227	0.00652798	-0.00830442	-0.0426503	0.0379837	-0.00575071	0.0944191	0.0734283	0.134441	0.0522917	0.135154	0.0255498	0.121526	0.449404	0.458728	-0.0588314
Sodium	0.0403018	0.069199	-0.115815	-0.0177121	0.0510891	-0.0274272	0.00625902	0.00459228	0.0462583	-0.0699877	0.0551813	-0.0977113	-0.0213848	0.0377476	-0.0240129	-0.0133803	0.036268	-0.0233868	-0.0163925	-0.00732505	-0.0249828	-0.0396702	0.0108496	-0.0347402	0.00503026	0.129185	0.135377	0.014799	-0.00224626	0.0218204	0.110702	0.0929578	0.0374516	0.0166781	0.00344059	0.0526059	0.0403616	0.0205217	0.0162576	0.0321368	0.057694	0.0333617	0.0295369	0.0993865	-0.0119849	0.121692	0.213887	0.262671	0.25803
Potassium	0.187537	0.0210408	0.202926	0.0988	-0.0922366	-0.00719341	-0.000634249	0.00332794	0.0448346	0.0575779	0.0205963	0.131745	0.0739674	0.123367	0.049929	0.00941411	0.01676	0.0706854	0.0505304	0.0059606	-0.00247627	0.00245103	0.0051879	-0.00429188	-0.00923957	-0.0375238	0.0150233	0.00188449	0.007639	0.000214662	0.0448175	0.10883	-0.0211623	0.00056303	0.031212	0.118976	0.119097	0.023061	0.0225644	-0.0319049	-0.0157578	0.0266855	0.0858199	-0.0596281	0.100115	-0.0115199	0.144216	0.180578	-0.00425604
Chloride	0.0125984	0.0333215	-0.0430273	-0.034389	0.0610947	-0.0103946	0.000592571	0.000378098	0.00412111	-0.0560752	-0.00918212	-0.0906811	-0.0374252	-0.0113741	-0.0199138	-0.0350793	0.00307039	-0.052861	-0.0239938	-0.00866054	-0.0489773	-0.0549399	0.0227183	-0.0148837	0.00582582	0.061955	0.0611886	0.0047342	-0.0211924	0.0262838	0.0265791	0.0119945	0.0336545	0.00497338	-0.0106895	0.0451045	0.0285552	0.0119767	0.00337974	0.0029973	0.00683354	-0.025423	-0.0477851	0.00708609	-0.0642203	0.0325256	0.042306	0.0679551	0.265319
Carbon dioxide	0.0874682	-0.0136354	-0.0380069	0.0270168	-0.0235198	-0.0169334	0.013753	0.00339296	0.0267451	0.0057213	0.0584879	-0.0618409	-0.019983	0.060986	-0.00533615	0.0107237	0.0480129	0.0486377	0.00677638	0.0364853	-0.00696461	-0.0357535	-0.0337619	-0.0376787	-0.0154276	0.0507521	0.0354839	0.000901614	0.0226175	-0.0135314	0.0654031	0.0445254	-0.0118338	0.00956717	0.00697538	-0.00974591	-0.0196482	0.0173485	0.0303295	0.0197046	0.0102012	0.0439161	0.0307655	0.133764	0.0136806	0.12832	0.223175	0.263324	-0.0454751
WBC	0.0771369	0.024484	-0.00804676	-0.0150897	0.0204638	0.0407833	-0.0192893	0.00938856	0.0390745	0.0626446	0.0289095	0.00578787	0.0250584	0.0698379	0.021365	-0.00376104	0.039485	0.0905171	0.0458326	-0.0117202	0.1019	0.0435764	-0.0435172	-0.0469895	-0.0487024	0.0201976	-0.00884426	-0.0407918	-0.0382787	-0.00389397	0.0396562	0.0197732	-0.0381909	-0.0284179	-0.00034946	0.00403362	-0.00846028	0.0117619	0.00709289	0.0304502	-0.0110647	0.047474	0.010744	-0.0463985	0.0183706	-0.0283416	0.21799	0.20886	-0.239056
PLT	0.0481667	-0.0361852	-0.229781	-0.083195	0.0946953	-0.0546517	0.0115206	-0.00459897	0.0596686	-0.0233826	0.118255	-0.0715049	0.00293526	0.133338	-0.000611871	0.0176998	0.113047	0.0751968	0.0624428	-0.0406353	-0.0109694	-0.108013	-0.0133575	-0.109338	-0.0268358	0.148492	0.10066	0.0284376	-0.0359679	-0.00715337	0.119533	0.0577562	0.0412157	-0.0316224	-0.00994266	-0.0893665	-0.11521	0.0534598	0.0032334	0.0796548	0.0793707	0.082502	0.0348379	0.0683393	0.0284715	0.175709	0.537711	0.540483	-0.300189
Creatinine	0.203363	0.0957136	0.363832	-0.0644173	0.0825112	-0.0161741	-0.0376897	-0.0130117	0.00595688	0.0320626	-0.0736251	0.148597	0.254693	0.0951274	0.123588	0.00751459	-0.00493711	0.114801	0.0400477	-0.00900918	0.0155164	0.114515	-0.0101675	0.084185	0.00322489	-0.124007	0.0197616	-0.0594588	0.0348466	-0.00920062	-0.0316118	0.146608	-0.076802	0.0517101	-0.018504	0.225053	0.26421	-0.0588645	-0.00395485	-0.0289319	0.0313887	-0.00108987	0.137018	-0.411603	0.0518428	-0.148569	-0.185984	-0.189508	-0.0279793
ALT	-0.174033	0.0668118	0.183114	0.0880959	-0.0903532	-0.00995352	0.00933874	-0.00615185	-0.0194239	0.0149097	-0.0695917	0.0949612	0.00450357	-0.0570261	0.0230553	-0.00574629	-0.0276387	-0.0109543	-0.012513	0.0192716	-0.0555739	0.0172026	-0.0277445	0.0706792	0.000930748	-0.0340108	0.0325901	-0.0299852	0.0499583	0.011943	-0.0754549	-0.00980583	-0.0298942	0.0473519	0.00339812	0.126712	0.146226	-0.0326627	0.0105411	-0.0234788	0.0214323	-0.0611399	-0.00143661	-0.0022045	0.0399556	-0.123723	-0.0888499	-0.0979321	0.208187
AST	-0.0329341	0.0269442	0.143231	0.0216445	-0.0183832	-0.0083158	0.00408682	-0.00811132	-0.00666899	0.0483592	-0.110814	0.0913503	0.0373558	-0.060252	0.0522029	0.00519816	-0.0293938	0.019055	-0.00503193	0.00890459	-0.0034152	0.0602739	-0.0238439	0.0517613	-0.00107959	-0.0746313	0.0109296	-0.0400457	0.0421086	-0.00339487	-0.0668742	0.0288449	-0.0448589	0.0333886	0.00266363	0.0546074	0.0799883	-0.0296427	0.00757915	-0.0359681	0.00707428	-0.0395773	0.0279011	-0.0777013	0.0361453	-0.110206	-0.0905974	-0.109401	0.112716
Albumin	-0.0301317	-0.0375233	-0.0897573	-0.0122033	0.0077332	-0.0155236	0.0266971	0.000348536	0.0276364	-0.0285149	0.0569097	-0.0617392	-0.0120332	0.0582798	-0.028986	-0.0103406	0.0292582	-0.022663	0.0278864	-0.00108696	-0.0541223	-0.0987217	-0.00272771	-0.0582601	-0.00817846	0.0661531	0.0492042	0.0433581	-0.0026564	-0.00216685	0.045526	0.00731672	0.0346479	0.00290904	0.0102614	-0.0481323	-0.0557308	-6e-05	0.00941961	0.04433	0.0305251	0.0187625	-6.53e-07	0.0614387	-0.0505513	0.0741329	0.167373	0.19191	0.029314
ALP	-0.0130624	-0.011949	0.0767195	0.00343669	0.0134919	-0.00570228	-0.0300408	0.00893655	-0.0243403	0.0759362	-0.1334	0.109365	0.0467943	-0.0403309	0.0783297	0.0139796	-0.0145209	0.0599346	0.0703889	-0.0529917	0.0969759	0.130563	-0.0281932	0.0461488	0.0026658	-0.0616749	-0.0235947	-0.0238364	0.0424775	-0.00265308	-0.0315295	0.000848475	-0.0257959	0.0458068	0.0115338	0.0213998	0.0457732	-0.00724256	0.024482	-0.0296813	-0.0198334	-0.0119319	2.32e-06	-0.0889634	0.0924767	-0.10605	-0.137818	-0.190677	-0.000763251
Bilirubin	0.00194761	0.0391523	0.273362	0.0629817	-0.0604158	0.040736	-0.0280363	-0.0093059	-0.0285168	0.0364225	-0.142961	0.129153	0.0426679	-0.072671	0.0555163	0.00418327	-0.0578672	-0.00451233	0.000562228	0.00600103	0.0207927	0.114289	-0.0227551	0.101341	0.0126685	-0.12921	-0.046985	-0.0388256	0.0344498	0.00839143	-0.0820344	0.00381773	-0.0381447	0.0333609	0.00763614	0.116728	0.14427	-0.026578	-0.00482526	-0.0466666	-0.0257458	-0.0443798	0.0201144	-0.10142	0.00218233	-0.209844	-0.291548	-0.311603	0.208078
LDH	-0.0170372	0.0740652	0.00565922	-0.0196205	0.0329207	0.0383712	-0.0208497	-0.00265994	-0.0145428	0.00867949	-0.028551	0.00284353	0.000180152	-0.0272297	-0.024484	-0.00730204	-0.0247697	0.0105679	0.00241565	0.0145566	0.137625	0.155889	-0.0184092	0.0767548	0.0073822	-0.0262266	0.0204825	-0.0636075	0.0327656	0.000939571	-0.0168085	0.0209375	-0.0721687	0.0231466	0.00442804	0.0349401	0.0458186	-0.0452764	0.0117296	-0.0102276	0.0145536	-0.011775	0.0229317	-0.0645836	0.0402992	-0.0333351	-0.158757	-0.182148	0.129001
Cholesterol	-0.0230194	0.012264	-0.193699	0.00199804	0.00484377	-0.00568793	-0.00703403	-0.00626704	0.0106301	-0.0649493	0.0869862	-0.0547401	0.0069928	0.146025	0.00809628	0.0211361	0.0392409	-0.00426769	0.0367901	0.00330598	0.0108793	-0.0344142	0.0411036	-0.0527084	0.00366741	0.0993193	0.0703061	0.0433709	-0.0247844	0.0169044	0.0714562	0.00838499	0.0666692	-0.00866891	0.0214239	-0.0572439	-0.061441	0.00823922	-0.0151851	0.0389265	0.0692467	0.0391275	-0.0021856	0.0459248	-0.00573387	0.381183	0.106654	0.127102	0.0593964
LDL	-0.0219309	0.0290997	-0.13063	-0.0160211	0.0226067	-0.00249458	-0.00737184	-0.00681786	0.00886236	-0.0460153	0.0646693	-0.0816329	-0.0130965	0.131481	-0.000601179	0.0183462	0.0379667	-0.0125754	0.0338752	-9.64e-05	0.0186528	-0.0327458	0.0300525	-0.0423118	-0.00154517	0.100005	0.0590296	0.0323351	-0.0312051	0.0117257	0.0689171	-0.00804434	0.0551104	-0.0202394	0.0181798	-0.00609104	-0.015495	0.00749417	-0.0182061	0.0424411	0.0614454	0.0502298	-0.0169489	0.0566464	-0.0370295	0.14619	0.120288	0.119619	0.049023
Triglyc	0.0134143	0.117361	0.112202	0.100092	-0.0977953	0.0152202	-0.000117936	-0.0142123	-0.00861762	0.0512439	-0.0679211	0.193228	0.155794	0.14755	0.0539896	0.00243488	-0.0123594	0.0370444	0.0425475	-0.000557825	0.0702297	0.094928	-0.0157901	0.0190216	0.00568936	-0.0104392	0.037041	0.00555656	0.0242195	-0.00405627	0.0255597	0.0566597	-0.00850556	0.0311511	0.0146316	0.147109	0.170598	-0.0149171	-0.0283148	0.00125971	0.0287879	0.00882536	0.0469576	-0.0249374	0.1731	-0.392132	-0.0667526	-0.0847774	0.108561
Troponin T	0.0615084	-0.022323	0.114163	0.039161	-0.0432552	0.00479522	-0.00443173	0.00328833	0.0306644	0.0335699	-0.0505584	0.0843499	0.0779444	0.0337539	0.0455164	-0.00379661	-0.0554305	0.0256596	-0.000269768	0.00513902	-0.0199914	0.118727	-0.0978435	0.1256	0.012828	-0.149288	0.00783143	-0.117428	0.0905058	-0.0078867	-0.136679	0.0494931	-0.140185	0.0650252	0.00430224	-0.00459736	0.037259	-0.06373	0.0404299	-0.0454683	0.0213446	-0.0679463	0.0528283	-0.146813	0.0253713	-0.0854506	-0.130632	-0.137959	-0.066388
Creatine kinase	0.0423264	0.0372862	0.0683954	-0.1039	0.12016	-0.0279645	-0.0097662	-0.0198485	0.0304569	0.0542012	0.0164993	0.00893936	0.0648732	0.0970551	0.0168959	-0.000232653	0.0431466	0.0115288	0.00242662	-0.00546189	-0.0498639	-0.0629837	0.0182939	-0.0263085	-0.0106494	0.0351382	0.0606207	-0.00862384	-0.0233937	-0.00808108	0.0573377	0.0771349	0.0229142	-0.0152074	0.0350891	0.0780309	0.0690306	0.0212311	0.0347199	0.0132471	0.0403545	0.0518885	0.0682543	0.00391497	0.0315183	0.00296869	0.172405	0.16731	0.0216842
NT-proBNP	0.0990408	-0.0742951	0.0708308	0.0561321	-0.0478644	-0.000177747	-0.024031	0.0199299	-0.00246003	0.0240208	-0.0403801	0.0289981	0.0546168	-0.029699	0.0495084	0.0163273	-0.0570328	-0.00154321	0.00260499	0.022779	0.0481646	0.162456	-0.0630753	0.119649	-0.0104422	-0.112547	-0.0186642	-0.0869661	0.0621474	-0.017276	-0.0915902	0.0463545	-0.105168	0.0469002	0.0160207	-0.0435727	-0.00874377	-0.0459919	0.0242126	-0.0292887	-0.0170523	-0.0442293	0.0294386	-0.16959	0.0219941	-0.062306	-0.201591	-0.197157	0.0245734
CKMB	0.0976453	-0.0215383	0.0457406	0.0275529	-0.0351395	0.00611553	0.0220445	-0.0135787	0.0135138	0.0213295	-0.000750585	0.0339445	0.0506528	0.0422743	0.0318736	0.023751	0.00030968	0.0185776	0.0211868	0.0241329	-0.00145082	0.0421737	-0.0248636	0.0323759	0.0212979	-0.0724864	0.00180281	-0.0388452	0.0251858	0.00123077	-0.0314015	0.0448074	-0.0351559	0.00989236	-0.0328384	-0.00353384	0.00590817	-0.00153305	0.0121413	-0.0269745	0.0117808	-0.00897243	0.0486226	-0.00162395	0.00776787	-0.0181276	-0.0037631	0.00206107	-0.0115733
LVEF_Slope	-0.00762807	0.0148777	0.00402861	-0.00496818	0.00349176	-0.00139375	0.00456807	0.00415074	0.0181771	-0.00744559	-0.0211263	0.00155649	0.00397724	0.016749	0.00355889	-0.00172773	0.0437879	0.025335	0.0187354	-0.0586926	-0.0353285	-0.0282328	-0.00250816	-0.00693964	0.109269	-0.00176122	0.0107568	-0.00451722	7.22e-05	-0.0241842	0.0160971	0.010771	-0.0110567	-0.0116095	-0.196341	0.0136729	0.0168847	-0.0236106	-0.0187275	0.0133147	0.0158726	0.0228429	0.0206323	0.00540053	-0.00804226	-0.0410617	0.0489846	0.0559516	-0.0172469
LVEF_Min	-0.0299724	0.0428842	-0.113895	0.0806482	-0.083048	0.0046242	0.00869517	-0.015527	-0.0261955	-0.0356981	0.0549704	-0.0736047	-0.0905052	-0.0641935	-0.0508167	-0.0762003	-0.0625784	-0.141181	-0.063594	0.0013823	0.0327271	-0.237652	0.173687	-0.171486	-0.00239498	0.187064	-0.0890773	0.14448	-0.177261	-0.00751813	0.236887	-0.0384683	0.153927	-0.122325	0.022507	0.00975352	-0.0601478	0.107188	-0.0580033	0.0814791	-0.0939311	0.144933	-0.0485739	0.0895756	-0.00737508	0.0866819	0.0723829	0.0793459	0.0959052
LVEF_Max	0.00576626	0.034981	-0.141009	0.0322098	-0.0332723	-0.00308237	0.0207245	-0.00556773	0.0178273	-0.0428314	-0.00699353	-0.00939711	0.0201823	0.029613	0.031758	-0.0612024	0.0485453	0.0312842	0.044524	0.018223	-0.0596035	-0.010816	-0.0282018	0.040943	-0.0143578	-0.0313844	0.0466209	-0.0570024	0.0184275	0.00532696	0.0407489	0.104613	-0.0511401	0.0401596	0.0474345	-0.0741436	-0.0395793	-0.00107834	0.0420974	-0.0339372	0.0316613	0.016216	0.0846189	0.0582302	-0.00757287	0.0617784	0.0167893	0.0217168	0.0756147
LVEF_Max-down	0.025979	0.0190792	-0.019086	0.00595594	-0.00677564	-0.00863066	0.0082175	-0.0259092	0.00686569	0.0200661	0.0366881	-0.0244304	-0.0227125	0.0195727	-0.0230983	-0.00331948	-0.00857933	-0.0557519	-0.033329	-0.00850469	0.0590437	-0.177826	0.274217	-0.299916	-0.00291728	0.149888	-0.0983876	0.260393	-0.285319	-0.0247574	0.161773	-0.0838012	0.274556	-0.245695	-0.0317552	0.0324143	-0.0375036	0.188881	-0.125979	0.0731218	-0.0907373	0.109572	-0.0934357	0.0383795	-0.0165663	0.0389751	0.117643	0.135679	0.00969615
LVEF_Max-up	-0.0202208	0.0112131	-0.0334319	-0.0290928	0.0282086	-0.0150296	0.00995152	0.00839598	0.00462469	-0.000688022	-0.00706871	0.0386001	0.0667537	0.0233526	0.0392536	0.00440107	0.0577268	0.0861514	0.0554834	0.00368611	-0.109092	0.154496	-0.267951	0.256732	-0.0081547	-0.179202	0.119072	-0.28569	0.233682	0.00629221	-0.195774	0.0872127	-0.26525	0.218054	-0.0572292	-0.0680119	0.0172598	-0.16464	0.13508	-0.069084	0.108822	-0.136182	0.0904867	-0.0227943	0.0137825	-0.0152266	-0.00686435	-0.0174198	-0.0459034
GLS_Slope	-0.0264328	-0.00080392	-0.00284113	0.0304902	-0.0213119	-0.00176222	-0.0303495	-0.0020912	0.0061359	0.0146607	-0.0150632	-0.00663176	-0.0272108	-0.00795857	0.00623823	0.00720779	-0.018654	-0.00575328	0.0131182	0.0122396	0.0262178	0.0397226	-0.0282085	0.0465868	-0.00286664	-0.0348312	-0.0155439	-0.0159739	0.053292	0.00840906	-0.030948	-0.0298438	-0.0049707	0.0563065	-0.00252739	0.00435712	0.00519839	-0.0128904	0.0124188	-0.0100385	-0.00981426	-0.0225467	-0.0284287	-0.00950101	-0.00114781	-0.0224737	-0.0420375	-0.0443261	0.000858002
GLS_Min	0.0475414	0.0577913	0.135592	-0.0664566	0.0710218	-0.00728291	-0.0168522	-0.00703996	0.0201972	0.0383152	-0.0500055	0.108638	0.133967	0.0815885	0.0411061	-0.000837466	0.00676349	0.0842825	0.0360706	-0.000435697	0.0793308	0.09607	0.0075869	0.0225642	-0.00152012	-0.00499164	0.0416878	-0.00343148	0.00338144	0.00106868	-0.0101918	0.0448454	-0.0147532	-0.00487263	-0.0393954	0.127272	0.12578	-0.0027623	-0.0303638	0.0427033	0.0667358	0.0329211	0.059328	-0.0925141	0.0612386	-0.10461	0.00956476	-0.0235936	-0.0926901
GLS_Max	0.0383517	0.0359526	0.0566643	-0.0796709	0.0779793	-0.017651	0.00214074	0.0261754	0.00958455	0.0235876	-0.034321	0.0881804	0.106939	0.0704452	0.0303443	0.030767	-0.0102636	0.0724538	0.00993258	-0.00288938	-0.00417453	0.141826	-0.0967197	0.0929359	-0.00154356	-0.0805376	0.135181	-0.111737	0.106526	0.00787953	-0.0814806	0.115664	-0.102845	0.0869718	-0.0377328	0.0564379	0.0973985	-0.0937312	0.0367951	-0.0119428	0.146734	-0.029178	0.127699	-0.0445764	0.0518068	-0.0852009	0.0173052	0.00164248	-0.0867022
GLS_Max-down	-0.0193265	0.0269189	0.0512167	0.00553803	-0.0045413	0.00190546	-0.0048186	0.00139688	-0.00357567	0.00898517	-0.0116493	0.0208557	0.0265559	0.00174072	0.0167852	0.0267049	0.00791914	0.0112332	0.0338111	0.0087259	0.0427312	0.00341097	0.0658084	-0.0383968	0.00536282	-0.00641575	-0.0673396	0.103229	-0.056866	0.00292203	0.00382967	-0.0544995	0.0769613	-0.0646454	-0.00217766	0.0586899	0.0449906	0.0549386	-0.0798128	0.00551639	-0.0520566	0.00201884	-0.0438143	-0.01185	-0.00315183	-0.0491335	-0.05292	-0.0627331	0.0103645
GLS_Max-up	-0.0293109	-0.0096879	-0.0593354	0.018934	-0.0160213	-0.00426306	-0.00897924	-0.00297827	0.00433214	-0.00916763	0.0177976	-0.0127116	-0.030318	-0.00837574	-0.0124333	0.019904	-0.0309704	-0.0507896	-0.025883	0.00523094	-0.0358354	0.0334931	-0.107481	0.121928	0.0037403	-0.0677165	0.0177709	-0.10631	0.109598	0.00786163	-0.0533087	0.0163949	-0.0971905	0.103899	0.00274847	-0.0451024	-0.018833	-0.117254	0.108903	-0.0263009	0.0192383	-0.0469454	0.0193951	0.0576585	0.00623911	-0.0177522	-0.0347149	-0.027858	0.00644171
EDV_Slope	-0.00664961	-0.0035444	-0.00227812	0.000176409	0.000120848	0.000163182	-0.000839127	-0.000768605	0.0326026	0.000760269	0.00250887	-0.00924718	0.00830908	0.0184131	0.00728583	0.00348985	-0.00788676	-0.0019824	-0.0203935	0.00272658	0.00307263	-0.0099065	-0.0170547	-0.035337	0.042797	0.00423691	0.0152111	-0.00100609	-0.009888	0.0627734	-0.00282619	0.00584331	0.00790422	0.0150311	0.174409	-0.0119616	-0.0070731	0.0043235	0.0163245	0.00794635	0.0164212	0.0040775	-0.00475072	0.00748221	-0.0248187	-0.00705599	0.0017453	-0.00341955	0.0191959
EDV_Min	-0.0951469	0.135444	0.480184	0.0334001	-0.00984804	-0.00977422	-0.0669049	0.00651787	-0.0279588	0.0739769	0.00652236	0.0565109	0.0251599	-0.0507505	0.00657554	0.0185352	-0.0668797	-0.0478088	-0.0628413	-0.00871588	-0.0975283	-0.153462	0.0315906	-0.0313759	0.0158908	0.0304122	-0.0741177	0.0404361	-0.0514838	0.000259542	0.0731699	-0.0220109	0.0244108	-0.0607633	-0.0215577	0.480795	0.438105	0.0129339	-0.0517892	0.0380023	-0.0674838	0.067433	-0.029723	-0.0322151	0.02997	-0.17832	-0.0695082	-0.0811891	0.0914448
EDV_Max	-0.0692295	0.160991	0.460399	0.0178431	0.00154135	-0.0227068	-0.0531729	0.0296491	-0.0117539	0.0487601	-0.0248174	0.103373	0.0856779	-0.00612661	0.0695039	0.0473406	-0.0280221	0.0380932	-0.0195487	-0.000193547	-0.233929	0.00223969	-0.102805	0.118873	0.00512541	-0.154291	0.0967905	-0.11829	0.113821	-0.00159772	-0.104435	0.133523	-0.123301	0.0973339	-0.0280879	0.43186	0.519044	-0.123682	0.0525044	-0.0775282	0.0919282	-0.0815382	0.138464	-0.0345994	0.0442371	-0.174417	-0.0874347	-0.0952627	0.0591484
EDV_Max-down	0.0264611	-0.0311363	0.0146399	0.0129493	-0.00971706	0.00490496	-0.00165515	-0.0591214	0.0101244	0.0140309	0.0115977	-0.0188265	-0.0297676	-0.0180033	-0.0332161	0.0108156	-0.0161074	-0.0288939	-0.0261191	-0.022472	0.114509	-0.094855	0.174015	-0.308573	0.0159566	0.133707	-0.0916659	0.258812	-0.258529	0.01773	0.126349	-0.0842814	0.249583	-0.21825	0.00942945	0.0283824	-0.0429589	0.230211	-0.212963	0.0638874	-0.0996124	0.0908414	-0.098096	-0.00833925	-0.0219496	-0.0163734	0.0323083	0.0314604	0.00671677
EDV_Max-up	0.000278675	0.00073611	0.00211024	-0.0093633	0.00129384	-0.00508193	0.0135443	0.0691245	-0.00657381	0.0130855	0.00320277	0.0123157	0.0112816	-0.00753085	-0.00701139	0.00795654	0.0061396	0.00864911	-0.00579247	-0.0189203	-0.0719595	0.0755143	-0.299353	0.0909962	0.0191807	-0.110323	0.117019	-0.220411	0.243046	0.0255657	-0.109314	0.0984848	-0.194223	0.250406	0.0138351	-0.0149601	0.0562739	-0.264581	0.183602	-0.0449264	0.120391	-0.08346	0.0992703	-0.00917205	0.0243539	-0.00286782	-0.039366	-0.039549	-0.0106463
ESV_Slope	-0.00186026	-0.0031463	0.00932705	0.00121738	0.000162396	-0.000478684	-0.00370342	-0.00190933	0.00219954	-0.00104417	-0.00533197	-0.0101356	-0.0114303	-0.0146442	0.0178358	0.00665258	-0.0230415	-0.0158254	-0.0321001	0.0512364	0.0348895	0.022939	0.001785	-0.00678306	0.0446074	0.00850089	-0.00262912	0.0168605	0.00704803	0.0654392	0.00530342	-0.00549113	0.0123739	0.0113732	0.366179	0.00523105	0.00587077	0.0251264	0.0394013	0.00375718	0.00613621	0.00681195	-0.00751275	-0.00714973	-0.0273888	-0.00767675	-0.0481777	-0.0556831	0.0190607
ESV_Min	-0.0592845	0.0698223	0.388135	-0.0011793	0.0210881	-0.0148461	-0.0503104	0.000646813	-0.0174154	0.0630452	0.0117039	0.0573015	0.0169154	-0.0297151	0.00196651	0.0440302	-0.0497735	-0.0242527	-0.0389999	-0.0134042	-0.0429604	-0.0579821	-0.000990542	-0.00541466	-0.000341061	0.00171223	-0.0567974	0.0146395	-0.0183118	-0.0186112	0.00603597	-0.0499604	0.0057189	-0.0300568	-0.0531823	0.348416	0.322802	-0.0175181	-0.0485321	0.0247768	-0.0512836	0.0193051	-0.0492179	-0.0599492	0.0372094	-0.151333	-0.0548389	-0.0607642	0.0460183
ESV_Max	-0.0327862	0.080858	0.352333	-0.0152509	0.0307906	-0.0219124	-0.0420771	0.0434651	-0.000903215	0.0454944	-0.0268049	0.0923129	0.0896244	0.0276933	0.0515473	0.0646126	-0.0107835	0.0592805	-0.000862426	0.000402771	-0.153577	0.0850619	-0.122766	0.136381	0.0024191	-0.163178	0.111044	-0.13695	0.146827	-0.00351645	-0.156886	0.103557	-0.141954	0.111155	-0.0252144	0.278348	0.362747	-0.137792	0.0579695	-0.0741616	0.104067	-0.109967	0.100266	-0.0473513	0.0370465	-0.147624	-0.0666355	-0.0698754	0.0217943
ESV_Max-down	0.0281309	-0.0223897	0.00546882	0.00953806	-0.00352209	0.00369877	-0.00357925	-0.086577	-0.00247035	0.00641107	0.00284081	-0.0128209	-0.0408659	-0.0287566	-0.0269132	0.0252543	-0.0170047	-0.0375417	-0.0211602	-0.00523789	0.112852	-0.0662355	0.179806	-0.216977	0.00897683	0.118547	-0.0869725	0.280063	-0.206386	0.0085125	0.117815	-0.0754711	0.250038	-0.189227	0.0416656	0.031105	-0.0309528	0.203837	-0.169433	0.0518987	-0.0873589	0.0822442	-0.0738056	-0.0251862	-0.0117041	-0.0154815	-0.0110893	-0.0116757	-0.0002616
ESV_Max-up	0.0102363	-0.000946738	0.0284597	-0.0191386	0.0127049	-0.0049477	0.00178725	0.1114	0.00768999	0.0101904	-0.00119197	0.027191	0.0190325	-0.0050777	0.00865095	0.0221189	0.00446004	0.0238031	0.00237586	-0.0034098	-0.0373671	0.110803	-0.253798	0.140946	0.0115709	-0.107914	0.0899282	-0.204578	0.269664	0.0167927	-0.111164	0.0745073	-0.200078	0.236583	0.0381597	-0.000571293	0.0642467	-0.246191	0.168596	-0.0440347	0.101549	-0.0850249	0.0826447	0.0003336	0.0195091	-0.0237483	-0.0798804	-0.0796444	-0.00790143
LVEDVi_Slope	-0.00248799	-0.00655566	0.00437488	0.00244076	-0.00176314	2.06e-05	-0.00216211	-0.00111752	0.0354049	0.00432468	0.00157254	-0.00490522	0.0141087	0.0216935	0.00470193	0.00458252	-0.00657394	-0.00397248	-0.0166142	-0.0243409	-0.00119909	-0.0150528	-0.0243234	-0.0389825	0.0425962	0.00647788	0.0162159	-0.00457339	-0.0112346	0.0591412	0.000787679	0.011625	0.0044731	0.0181454	0.0208457	-0.00992463	-0.00143429	-0.031548	-0.0173543	0.00824243	0.0133641	0.00727938	0.00177761	0.0075024	-0.0167388	-0.00934436	0.000295215	-0.00480973	0.0181585
LVEDVi_Min	-0.105919	-0.104238	0.330588	0.0398012	-0.0282009	-0.000314011	-0.0371552	0.0209782	-0.0421561	0.0508752	0.00656949	-0.0261029	-0.0505822	-0.0925514	-0.0385666	0.0162191	-0.0639683	-0.071929	-0.0688388	-0.0157424	-0.0950688	-0.185196	0.0359281	-0.0423825	0.0124753	0.00230014	-0.139014	0.0573755	-0.0574007	0.003898	0.034712	-0.0921397	0.0357011	-0.0739771	-0.0134226	0.100086	0.0427364	0.0308226	-0.0662966	0.0162155	-0.126738	0.0322331	-0.109311	-0.0257552	-0.00676576	-0.0898655	-0.0984831	-0.10227	0.0941534
LVEDVi_Max	-0.0765344	-0.0811192	0.305514	0.0197901	-0.0127901	-0.0176554	-0.0207935	0.0468722	-0.0262166	0.0235547	-0.0266208	0.0255997	0.0233527	-0.037729	0.033062	0.0522179	-0.0226829	0.0221956	-0.0170092	-0.00353142	-0.260984	-0.00904078	-0.114575	0.135933	-0.00262368	-0.211912	0.059759	-0.131009	0.135703	-0.000822041	-0.169266	0.0880258	-0.136361	0.11348	-0.028225	0.0192388	0.139249	-0.133945	0.104154	-0.113899	0.0585205	-0.134963	0.0852984	-0.0246664	0.00470105	-0.0877885	-0.1251	-0.12367	0.0604149
LVEDVi_Max-down	0.0257703	-0.0149802	0.0332892	0.0159571	-0.0108157	0.00485444	-0.00753502	-0.0599742	0.0128815	0.017025	-0.00197839	-0.0105978	-0.0225767	-0.0123254	-0.0308263	0.0178032	-0.0104472	-0.0251495	-0.024816	-0.0255531	0.118199	-0.0925758	0.163238	-0.311557	0.0201233	0.134346	-0.0883563	0.264006	-0.248279	0.0205608	0.130889	-0.0769829	0.253284	-0.206248	-0.0329221	0.0671453	-0.0211815	0.159333	-0.353291	0.0633298	-0.0946001	0.0919439	-0.0910569	-0.0050634	-0.0109309	-0.0276727	0.0266411	0.0245026	0.0134084
LVEDVi_Max-up	-0.00267678	-0.0169916	-0.00569355	-0.00862702	-0.000194669	-0.00533128	0.0152533	0.0717075	-0.00722245	0.01338	-0.00517336	0.0103097	0.00346391	-0.0107481	-0.00689676	0.0121259	0.0128829	0.00814956	-0.00287972	-0.0212625	-0.0747677	0.0741214	-0.304794	0.0971625	0.0237306	-0.11018	0.119104	-0.222781	0.246015	0.0292348	-0.115751	0.0984297	-0.197329	0.254114	-0.0295572	-0.0412307	0.0334033	-0.365344	0.121257	-0.0457327	0.121757	-0.0883196	0.0984954	-0.0060214	0.0228066	0.000562568	-0.0457514	-0.0466887	-0.0032764
LVESVi_Slope	0.000307233	-0.00832546	0.0104902	0.00288687	-0.00111346	-0.000670235	-0.00494638	-0.00235533	0.00225339	0.00270399	-0.00759169	-0.00913799	-0.00990351	-0.0148504	0.0168633	0.00819083	-0.021947	-0.0174112	-0.0286148	0.0290737	0.0363299	0.0241654	-0.00678458	-0.00789358	0.0437818	0.00878624	-0.00207282	0.0139138	0.00915382	0.0640581	0.00729791	-0.000593825	0.00806432	0.0150401	0.269285	0.00207418	0.0057026	0.000318685	0.0183246	0.00366216	0.00468951	0.0079614	-0.00253943	-0.00772316	-0.0257198	-0.0112815	-0.0522103	-0.0606341	0.0182474
LVESVi_Min	-0.0626798	-0.093844	0.280397	0.00190452	0.0108429	-0.0100356	-0.0308221	0.00200375	-0.0259356	0.0517965	0.00913895	0.00124834	-0.0351377	-0.0550711	-0.0274488	0.0452078	-0.0493455	-0.0343644	-0.0398645	-0.0162365	-0.0333654	-0.0690981	0.00193661	-0.0115364	-0.00612731	-0.0185299	-0.0994995	0.0249682	-0.0208008	-0.0184669	-0.0260791	-0.10253	0.0147931	-0.0371236	-0.0514884	0.0835817	0.0498369	-0.00526327	-0.0552705	0.00755506	-0.089438	-0.00955188	-0.106655	-0.059257	0.0136397	-0.0886562	-0.0719084	-0.0724728	0.0468636
LVESVi_Max	-0.0306222	-0.0733402	0.24458	-0.0163865	0.0245908	-0.0192979	-0.0219648	0.0496853	-0.00899599	0.0317388	-0.0254774	0.0369279	0.0493265	0.0105823	0.0257194	0.0706417	-0.00719049	0.0515725	0.00173615	-0.00204733	-0.158686	0.0845601	-0.128658	0.143847	-0.000760977	-0.194663	0.0849133	-0.13992	0.15867	-0.00167145	-0.195156	0.0715135	-0.144617	0.119732	-0.0244296	0.00528117	0.117204	-0.142206	0.0889419	-0.0944571	0.0800233	-0.141557	0.0630989	-0.042166	0.00974914	-0.0872234	-0.0861263	-0.0826538	0.0207734
LVESVi_Max-down	0.0269094	-0.0114521	0.0204228	0.0117219	-0.00418355	0.00374988	-0.00785422	-0.0893646	-0.00296953	0.00958393	-0.00986591	-0.00594903	-0.0342686	-0.022866	-0.0276054	0.0288134	-0.0129919	-0.0340453	-0.0192388	-0.00851096	0.11982	-0.0652303	0.174372	-0.225546	0.00768279	0.12117	-0.088194	0.288693	-0.206211	0.00762523	0.121454	-0.0719974	0.256581	-0.187056	0.015323	0.0608214	-0.0199335	0.16835	-0.289897	0.0505465	-0.0875562	0.0836396	-0.0696303	-0.022845	-0.00794543	-0.0229273	-0.0110881	-0.0131419	0.00470022
LVESVi_Max-up	0.00688201	-0.0209112	0.0192982	-0.0179899	0.0107488	-0.00524671	0.00271376	0.1186	0.00659507	0.00882626	-0.00451774	0.0199754	0.0120514	-0.011284	0.00654535	0.0245339	0.0121708	0.026812	0.00343373	-0.00620411	-0.0397979	0.114802	-0.269025	0.146376	0.0108644	-0.111687	0.0931632	-0.213579	0.279928	0.0166811	-0.119912	0.0741904	-0.208837	0.243987	0.0115469	-0.0301019	0.0388005	-0.31577	0.135089	-0.0468493	0.103066	-0.0908854	0.0802482	0.00536746	0.0141245	-0.0162565	-0.0861458	-0.0856528	-0.000296694
LVEF_Min-level	-0.0466319	0.0317913	-0.102669	0.0763752	-0.0758451	0.00384351	-0.00430021	-0.0210725	-0.026399	-0.0393928	0.0622763	-0.0786263	-0.0906081	-0.0624557	-0.0468033	-0.0719923	-0.0471505	-0.13351	-0.0531812	0.00843223	0.0139273	-0.241563	0.1579	-0.163344	0.00580697	0.157442	-0.0952139	0.140516	-0.154671	0.00642332	0.197097	-0.0630095	0.142294	-0.115728	0.0172585	-0.000746808	-0.0630122	0.10013	-0.0557736	0.0556936	-0.0989152	0.115001	-0.0697794	0.0824662	-0.0310247	0.0820844	0.0819453	0.0903225	0.0749123
LVEF_Max-level	-0.0379687	0.0237509	-0.0738959	0.0270685	-0.0206148	0.00447326	-0.00464475	0.00305833	-0.0118511	-0.0270021	-0.00323295	-0.0250332	-0.00626586	-0.0135018	0.00782843	-0.0671578	0.0220548	-0.010044	0.00445228	0.0488756	-0.0142394	-0.0530447	0.0123935	0.00107213	0.0199511	0.0546844	0.0252477	-0.00674694	-0.0210142	0.0295228	0.086182	0.0416832	0.00898098	0.00074526	0.0314393	-0.0105878	-0.0079954	0.0171645	0.0112222	0.0171714	0.0102372	0.0489583	0.0273871	0.0418264	-0.00115253	0.0578713	-0.0165351	-0.0246251	0.0961922
GLS_Min-level	0.020797	0.0208616	0.0773868	-0.0491095	0.045807	-0.00689687	0.022404	-0.0126537	0.0259521	-0.000256724	-0.00791302	0.0438613	0.0756589	0.09058	0.0367378	0.00277548	0.00777017	0.0649598	0.0496861	0.00700752	0.0152229	0.0940937	-0.0211692	0.0465749	-0.00680558	-0.0537556	0.0661184	-0.0303015	0.0426594	-0.00601799	-0.0337766	0.0713698	-0.0407416	0.0310703	-0.0171646	0.05993	0.0835257	-0.0151275	0.000884584	-0.0115377	0.0792665	-0.0131591	0.0768484	0.0125134	0.0411522	-0.0496352	0.0331762	0.0147368	-0.0216399
GLS_Max-level	-0.00810206	-0.0076656	-0.00900387	-0.0563035	0.0454587	-0.013936	0.0413231	0.0214697	0.0179284	-0.0359521	0.0211373	0.00526018	0.0410852	0.0754317	0.0145781	0.0266071	0.00108897	0.0411065	0.0351196	0.00345594	-0.0711137	0.11018	-0.101399	0.0987444	-0.00724017	-0.114134	0.145988	-0.104344	0.128778	-0.00112725	-0.08704	0.12651	-0.0986911	0.10656	-0.0100925	-0.0222491	0.0377859	-0.0808868	0.0635805	-0.0619494	0.146794	-0.0663287	0.132554	0.0706317	0.0129892	-0.00704652	0.0422416	0.0416216	-0.0096846
LVEDVi_Min-level	-0.092478	-0.0955704	0.237665	0.0350185	-0.0267291	-0.0137344	-0.0248125	0.0102649	-0.0378385	0.0174549	0.0261889	-0.0290508	-0.0604378	-0.0685726	-0.0272677	-0.00042771	-0.0250604	-0.0662811	-0.0281659	-0.00940836	-0.106365	-0.142222	0.016735	-0.0247839	0.013099	0.00386546	-0.0680567	0.0469108	-0.0329114	-0.00975433	0.0226923	-0.044675	0.0283824	-0.045401	-0.0133728	0.0699737	0.0305761	0.0147207	-0.0454348	-0.0050027	-0.0745638	0.0222935	-0.0492297	0.00319416	-0.00991891	-0.0533725	-0.0688083	-0.0627663	0.0677544
LVEDVi_Max-level	-0.0229914	-0.0665967	0.214634	0.00332587	0.00249535	-0.0252869	-0.0163305	0.0458208	0.00594504	0.0132087	-0.0206903	0.0398997	0.0342199	0.000526119	0.0223603	0.0357229	-0.0146111	0.0304346	0.00516357	-0.0146346	-0.189414	0.0187985	-0.104904	0.100767	0.0018135	-0.174127	0.0686586	-0.108322	0.114224	-0.00988088	-0.143188	0.0978041	-0.121353	0.101312	-0.026251	0.023703	0.110557	-0.106615	0.0744955	-0.100274	0.0604387	-0.117296	0.0918603	-0.0112342	0.0158751	-0.0727885	-0.0805474	-0.0753377	0.0143432
LVESVi_Min-level	-0.0389483	-0.0774137	0.188424	-0.0271723	0.035412	-0.00578605	-0.0134511	-0.0126605	-0.0144964	0.0284695	0.0176938	0.00764008	-0.0273506	-0.0318492	-0.00766296	0.0409318	-0.0264	-0.0323689	-0.0185135	-0.00313039	-0.0832555	-0.0546002	-0.0154251	0.00782938	-0.00475522	-0.0370878	-0.0302092	0.00598689	0.00457264	-0.0317912	-0.0391034	-0.0399827	-0.00396632	-0.0118428	-0.0530309	0.0555184	0.0435884	-0.00721818	-0.0359271	-0.0118013	-0.0160376	-0.0153074	-0.00315351	-0.00365496	0.0269352	-0.0537903	-0.0325789	-0.0305945	0.0250663
LVESVi_Max-level	-0.00309537	-0.0614444	0.191102	-0.0321923	0.0400814	-0.0153438	-0.0153938	0.019278	0.0151251	0.0303698	-0.0330089	0.0477014	0.0573049	0.0250215	0.0452762	0.0585275	0.00603262	0.068618	0.0235752	0.00416921	-0.148612	0.102415	-0.131907	0.141682	-0.0106038	-0.180523	0.103675	-0.135002	0.140276	-0.0239139	-0.175211	0.0982994	-0.138482	0.111151	-0.0264163	0.0111129	0.105149	-0.131449	0.0741413	-0.0938424	0.112453	-0.120027	0.127649	-0.0321279	0.0262712	-0.0684946	-0.0844997	-0.0824262	0.00615241
[truncated: 63 more columns]
