# Supplementary material for: Cardiac risk stratification in cancer patients: A longitudinal patient–patient network analysis
Source: PLoS Med. 2021 Aug 2;18(8):e1003736. doi: 10.1371/journal.pmed.1003736 (PMC8366997; doi:10.1371/journal.pmed.1003736)
Supplement: S11 Table — (XLSX) [file pmed.1003736.s029.xlsx]

## Sheet: S11 Table
S11 Table The hazard ratio analysis for the selected clinical variables.
Clinical Variable	Subgroup	Outcome	Hazard Ratio	Lower 0.95	Upper 0.95	z	p value
Age	C1	de novo CVD	1.0218	1.0038	1.04	2.372	0.0177
Age	C2	de novo CVD	1.0084	0.9826	1.035	0.631	0.528145
Age	C3	de novo CVD	1.0026	0.9832	1.0224	0.26	0.7949
Age	C4	de novo CVD	1.0482	1.0289	1.068	4.949	<0.001
Age	C1	Survival	1.0118	1.001	1.0227	2.149	0.031626
Age	C2	Survival	1.05331	1.03405	1.0729	5.517	<0.001
Age	C3	Survival	1.0327	1.01464	1.051	3.579	<0.001
Age	C4	Survival	1.0268	1.0147	1.039	4.389	<0.001
Bilirubin	C1	de novo CVD	1.2971	0.5784	2.909	0.631	0.5279
Bilirubin	C2	de novo CVD	0.8007	0.1617	3.966	-0.272	0.785408
Bilirubin	C3	de novo CVD	0.6856	0.2801	1.678	-0.827	0.4085
Bilirubin	C4	de novo CVD	0.6073	0.2831	1.3029	-1.281	0.2003
Bilirubin	C1	Survival	0.9465	0.5292	1.6928	-0.185	0.852923
Bilirubin	C2	Survival	2.31063	0.740447	7.2105	1.442	0.14918
Bilirubin	C3	Survival	0.7846	0.35477	1.7353	-0.599	0.549219
Bilirubin	C4	Survival	1.2168	0.7401	2.0006	0.774	0.43914
BMI	C1	de novo CVD	1.0395	0.7237	1.493	0.21	0.8339
BMI	C2	de novo CVD	1.3172	0.9461	1.834	1.632	0.102697
BMI	C3	de novo CVD	0.9274	0.6007	1.4317	-0.34	0.7337
BMI	C4	de novo CVD	0.7097	0.4462	1.1289	-1.448	0.1476
BMI	C1	Survival	1.0119	0.8926	1.1472	0.185	0.852892
BMI	C2	Survival	1.02107	0.678379	1.5369	0.1	0.92039
BMI	C3	Survival	1.055	0.72826	1.5285	0.283	0.77692
BMI	C4	Survival	1.0453	0.7904	1.3824	0.311	0.7561
Calcium	C1	de novo CVD	0.8555	0.4771	1.534	-0.524	0.6006
Calcium	C2	de novo CVD	0.5585	0.2523	1.237	-1.436	0.150897
Calcium	C3	de novo CVD	1.0161	0.6234	1.6561	0.064	0.949
Calcium	C4	de novo CVD	1.4327	0.8767	2.3413	1.435	0.1513
Calcium	C1	Survival	0.8125	0.5507	1.1988	-1.046	0.295489
Calcium	C2	Survival	0.55173	0.293885	1.0358	-1.85	0.06425
Calcium	C3	Survival	0.5958	0.36352	0.9766	-2.054	0.039981
Calcium	C4	Survival	0.5765	0.3927	0.8464	-2.811	0.00493
Creatinine	C1	de novo CVD	1.0089	0.9701	1.049	0.442	0.6581
Creatinine	C2	de novo CVD	0.9649	0.9001	1.034	-1.009	0.312906
Creatinine	C3	de novo CVD	0.9725	0.9317	1.0151	-1.273	0.203
Creatinine	C4	de novo CVD	0.9957	0.9717	1.0202	-0.35	0.726
Creatinine	C1	Survival	0.9956	0.9692	1.0226	-0.324	0.74558
Creatinine	C2	Survival	0.97936	0.920483	1.042	-0.659	0.50958
Creatinine	C3	Survival	1.0004	0.97021	1.0314	0.022	0.982112
Creatinine	C4	Survival	1.0014	0.9835	1.0197	0.154	0.87753
EDV	C1	de novo CVD	1.002	0.9624	1.043	0.097	0.9229
EDV	C2	de novo CVD	1.0205	0.9303	1.119	0.43	0.667306
EDV	C3	de novo CVD	0.9892	0.9618	1.0174	-0.757	0.4489
EDV	C4	de novo CVD	1.0495	0.9833	1.1201	1.454	0.146
EDV	C1	Survival	1.0141	0.9887	1.0402	1.084	0.278211
EDV	C2	Survival	1.0404	0.967022	1.1193	1.061	0.28856
EDV	C3	Survival	0.9927	0.96781	1.0182	-0.567	0.570502
EDV	C4	Survival	1.0033	0.9648	1.0433	0.164	0.8694
ESV	C1	de novo CVD	0.9868	0.9181	1.061	-0.359	0.7195
ESV	C2	de novo CVD	0.9519	0.7606	1.191	-0.43	0.666921
ESV	C3	de novo CVD	1.0209	0.9809	1.0624	1.015	0.3102
ESV	C4	de novo CVD	0.9395	0.8129	1.0859	-0.845	0.3983
ESV	C1	Survival	0.9843	0.9374	1.0336	-0.633	0.526626
ESV	C2	Survival	0.86289	0.714259	1.0424	-1.529	0.12627
ESV	C3	Survival	1.0105	0.96874	1.054	0.484	0.628352
ESV	C4	Survival	0.9751	0.8899	1.0685	-0.539	0.58957
Glucose	C1	de novo CVD	1.0005	0.9949	1.006	0.183	0.8548
Glucose	C2	de novo CVD	0.994	0.9836	1.005	-1.118	0.263492
Glucose	C3	de novo CVD	0.9953	0.9898	1.0008	-1.683	0.0923
Glucose	C4	de novo CVD	1.0039	0.9986	1.0092	1.446	0.1482
Glucose	C1	Survival	0.999	0.995	1.0031	-0.462	0.643821
Glucose	C2	Survival	1.0008	0.993705	1.0079	0.221	0.8254
Glucose	C3	Survival	1.0003	0.99509	1.0056	0.125	0.900177
Glucose	C4	Survival	1.0013	0.9976	1.0051	0.695	0.48688
Hematocrit	C1	de novo CVD	1	0.9999	1	0.049	0.9613
Hematocrit	C2	de novo CVD	0.6262	0.36	1.089	-1.657	0.097563
Hematocrit	C3	de novo CVD	0.9289	0.6787	1.2714	-0.46	0.6452
Hematocrit	C4	de novo CVD	1	1	1.0001	2.483	0.013
Hematocrit	C1	Survival	0.9996	0.9957	1.0035	-0.188	0.851231
Hematocrit	C2	Survival	0.69761	0.428623	1.1354	-1.449	0.14734
Hematocrit	C3	Survival	0.9427	0.71019	1.2514	-0.408	0.683108
Hematocrit	C4	Survival	0.9999	0.9978	1.0019	-0.115	0.90817
LVEDVi	C1	de novo CVD	0.9583	0.8838	1.039	-1.033	0.3014
LVEDVi	C2	de novo CVD	0.954	0.8171	1.114	-0.596	0.550987
LVEDVi	C3	de novo CVD	1.0327	0.9772	1.0912	1.142	0.2534
LVEDVi	C4	de novo CVD	0.875	0.7694	0.9951	-2.035	0.0418
LVEDVi	C1	Survival	0.9918	0.9459	1.0401	-0.338	0.735375
LVEDVi	C2	Survival	0.92805	0.815291	1.0564	-1.13	0.25856
LVEDVi	C3	Survival	1.0092	0.95753	1.0637	0.343	0.731767
LVEDVi	C4	Survival	0.9804	0.9109	1.0551	-0.529	0.59689
LVEF	C1	de novo CVD	0.9564	0.9291	0.9845	-3.018	0.002543
LVEF	C2	de novo CVD	1.04045	0.993972	1.0891	1.701	0.08901
LVEF	C3	de novo CVD	0.9621	0.93566	0.9892	-2.725	0.006423
LVEF	C4	de novo CVD	1.0088	0.9841	1.034	0.692	0.48884
LVEF	C1	Survival	0.9945	0.955	1.036	-0.265	0.7908
LVEF	C2	Survival	0.9815	0.9247	1.042	-0.612	0.540292
LVEF	C3	Survival	0.9953	0.9646	1.0269	-0.298	0.7659
LVEF	C4	Survival	1.0245	0.9873	1.0631	1.281	0.2002
LVESVi	C1	de novo CVD	1.0613	0.922	1.222	0.829	0.4072
LVESVi	C2	de novo CVD	1.0884	0.7488	1.582	0.444	0.657098
LVESVi	C3	de novo CVD	0.9659	0.8938	1.0437	-0.878	0.3801
LVESVi	C4	de novo CVD	1.235	0.9371	1.6276	1.499	0.134
LVESVi	C1	Survival	0.9915	0.9037	1.0879	-0.179	0.857567
LVESVi	C2	Survival	1.24289	0.901234	1.7141	1.326	0.18488
LVESVi	C3	Survival	0.9823	0.90346	1.0681	-0.418	0.676241
LVESVi	C4	Survival	1.049	0.8872	1.2403	0.56	0.57572
MCHC	C1	de novo CVD	0.9657	0.7566	1.233	-0.28	0.7792
MCHC	C2	de novo CVD	0.8457	0.6132	1.166	-1.022	0.306802
MCHC	C3	de novo CVD	1.0894	0.8489	1.3982	0.673	0.501
MCHC	C4	de novo CVD	0.8248	0.6417	1.0601	-1.504	0.1325
MCHC	C1	Survival	0.9224	0.7736	1.0998	-0.9	0.368099
MCHC	C2	Survival	0.68585	0.52563	0.8949	-2.778	0.00547
MCHC	C3	Survival	0.8546	0.68269	1.0698	-1.371	0.170293
MCHC	C4	Survival	0.9274	0.7868	1.093	-0.899	0.36858
MCV	C1	de novo CVD	0.9865	0.9423	1.033	-0.581	0.5613
MCV	C2	de novo CVD	1.2078	0.9667	1.509	1.662	0.096535
MCV	C3	de novo CVD	1.0174	0.8958	1.1555	0.266	0.7904
MCV	C4	de novo CVD	0.9892	0.9483	1.032	-0.502	0.6155
MCV	C1	Survival	0.9626	0.9347	0.9913	-2.543	0.010992
MCV	C2	Survival	1.13334	0.929859	1.3813	1.24	0.21509
MCV	C3	Survival	0.9781	0.87619	1.0918	-0.395	0.692662
MCV	C4	Survival	0.9723	0.9446	1.0008	-1.904	0.05689
NT-proBNP	C1	de novo CVD	1.3619	1.0756	1.7244	2.565	0.010312
NT-proBNP	C2	de novo CVD	1.4293	0.95262	2.1445	1.725	0.08444
NT-proBNP	C3	de novo CVD	1.5604	1.12744	2.1595	2.683	0.007288
NT-proBNP	C4	de novo CVD	1.0639	0.8763	1.2916	0.626	0.53146
NT-proBNP	C1	Survival	1.1538	0.8539	1.559	0.931	0.3516
NT-proBNP	C2	Survival	2.4248	1.4995	3.921	3.612	<0.001
NT-proBNP	C3	Survival	1.5537	1.0905	2.2137	2.44	0.0147
NT-proBNP	C4	Survival	1.3741	1.0083	1.8725	2.012	0.0442
PLT	C1	de novo CVD	0.9983	0.9955	1.001	-1.161	0.2458
PLT	C2	de novo CVD	0.9992	0.9946	1.004	-0.319	0.749909
PLT	C3	de novo CVD	1.0009	0.9975	1.0042	0.507	0.6121
PLT	C4	de novo CVD	1.0025	0.9995	1.0055	1.617	0.1059
PLT	C1	Survival	0.9991	0.9973	1.0009	-0.956	0.339306
PLT	C2	Survival	1.00591	1.00227	1.0096	3.186	0.00144
PLT	C3	Survival	0.9994	0.99621	1.0027	-0.345	0.730314
PLT	C4	Survival	0.999	0.9971	1.0009	-1.072	0.28388
Potassium	C1	de novo CVD	1.0032	0.8358	1.204	0.035	0.9724
Potassium	C2	de novo CVD	1.332	1.0158	1.746	2.074	0.038123
Potassium	C3	de novo CVD	0.7945	0.6464	0.9764	-2.187	0.0288
Potassium	C4	de novo CVD	0.8477	0.7071	1.0162	-1.786	0.074
Potassium	C1	Survival	0.7793	0.6792	0.8942	-3.555	<0.001
Potassium	C2	Survival	0.94095	0.751453	1.1782	-0.531	0.59574
Potassium	C3	Survival	0.9726	0.80141	1.1803	-0.282	0.778308
Potassium	C4	Survival	0.8584	0.7524	0.9792	-2.272	0.02308
RBC	C1	de novo CVD	0.8967	0.5599	1.436	-0.454	0.6498
RBC	C2	de novo CVD	106.431	0.7637	14832.6	1.853	0.063891
RBC	C3	de novo CVD	2.2919	0.1412	37.2066	0.583	0.5597
RBC	C4	de novo CVD	0.6296	0.3454	1.1477	-1.51	0.131
RBC	C1	Survival	0.5576	0.3605	0.8626	-2.624	0.008683
RBC	C2	Survival	15.1107	0.182447	1251.51	1.205	0.22821
RBC	C3	Survival	0.5404	0.04275	6.8295	-0.476	0.634388
RBC	C4	Survival	0.6852	0.4478	1.0485	-1.742	0.08153
Sex (Male)	C1	de novo CVD	1.6275	0.931	2.845	1.709	0.0874
Sex (Male)	C2	de novo CVD	0.9694	0.4385	2.143	-0.077	0.938812
Sex (Male)	C3	de novo CVD	0.9164	0.5103	1.6456	-0.292	0.77
Sex (Male)	C4	de novo CVD	1.2241	0.7289	2.0556	0.765	0.4446
Sex (Male)	C1	Survival	1.1868	0.8214	1.7147	0.912	0.361776
Sex (Male)	C2	Survival	1.72144	0.916619	3.2329	1.689	0.09118
Sex (Male)	C3	Survival	2.0921	1.15299	3.796	2.428	0.015171
Sex (Male)	C4	Survival	1.0318	0.7176	1.4837	0.169	0.86573
Sodium	C1	de novo CVD	0.9874	0.8822	1.105	-0.22	0.8262
Sodium	C2	de novo CVD	1.1464	0.9963	1.319	1.908	0.056367
Sodium	C3	de novo CVD	0.9018	0.8086	1.0059	-1.855	0.0636
Sodium	C4	de novo CVD	1.0161	0.9173	1.1256	0.306	0.7594
Sodium	C1	Survival	0.8408	0.7815	0.9046	-4.646	<0.001
Sodium	C2	Survival	0.99645	0.88577	1.1209	-0.059	0.95272
Sodium	C3	Survival	0.9262	0.83194	1.031	-1.401	0.16107
Sodium	C4	Survival	0.9185	0.8598	0.9813	-2.519	0.01178
Total Protein	C1	de novo CVD	1.257	0.8328	1.897	1.089	0.2762
Total Protein	C2	de novo CVD	0.9876	0.5673	1.719	-0.044	0.964702
Total Protein	C3	de novo CVD	0.6597	0.46	0.9462	-2.261	0.0238
Total Protein	C4	de novo CVD	0.8082	0.5808	1.1246	-1.263	0.2065
Total Protein	C1	Survival	0.8178	0.6482	1.0317	-1.697	0.089775
Total Protein	C2	Survival	0.51771	0.325659	0.823	-2.783	0.00538
Total Protein	C3	Survival	0.8059	0.59589	1.0898	-1.401	0.161093
Total Protein	C4	Survival	0.9644	0.7584	1.2263	-0.296	0.76757
Troponin T	C1	de novo CVD	1.1393	1.0004	1.2974	1.967	0.049224
Troponin T	C2	de novo CVD	0.03607	0.000428	3.0393	-1.469	0.14194
Troponin T	C3	de novo CVD	2.4325	0.86537	6.8379	1.686	0.091845
Troponin T	C4	de novo CVD	0.9116	0.5435	1.5292	-0.351	0.72592
Troponin T	C1	Survival	1.4613	1.0042	2.127	1.982	0.0475
Troponin T	C2	Survival	2.1953	1.1729	4.109	2.459	0.013948
Troponin T	C3	Survival	2.4801	1.5733	3.9095	3.912	<0.001
Troponin T	C4	Survival	1.3298	0.9362	1.8888	1.592	0.1114
